# Supplementary material for: μ-1,6,7,12-Tetra­aza­perylene-κ4 N 1,N 12:N 6,N 7-bis­[chlorido­(η6-p-cymene)ruthenium(II)] bis­(hexa­fluorido­phosphate) acetone disolvate
Source: Acta Crystallogr Sect E Struct Rep Online. 2014 Jan 15;70(Pt 2):m39–40. doi: 10.1107/S160053681400035X (PMC3998251; doi:10.1107/S160053681400035X)
Supplement: Supplementary file 1 [file e-70-00m39-sup1.cif]

##############################################################################
#                                                                            #
# This CIF contains the data in a paper accepted for publication in          #
# Acta Crystallographica Section E. It conforms to the requirements of       #
# Notes for Authors for Acta Crystallographica Section E, and has been       #
# peer reviewed under the auspices of the IUCr Commission on Journals.       #
#                                                                            #
# Full details of the Crystallographic Information File format               #
# are given in the paper "The Crystallographic Information File (CIF):       #
# a New Standard Archive File for Crystallography" by S. R. Hall, F. H.      #
# Allen and I. D. Brown [Acta Cryst. (1991), A47, 655-685].                  #
#                                                                            #
# The current version of the core CIF dictionary is obtainable from          #
# ftp://ftp.iucr.org/pub/cif_core.dic.                                       #
#                                                                            #
# Software is freely available for graphical display of the structure(s)     #
# in this CIF. For information consult the CIF software page                 #
# http://www.iucr.org/resources/cif/software.                                #
#                                                                            #
# This file may be used for bona fide research purposes within the           #
# scientific community so long as proper attribution is given to the journal # 
# article from which it was obtained.                                        #
#                                                                            #
##############################################################################
data_global
_audit_creation_method     'SHELXL-2013'
_journal_data_validation_number     ?
_journal_date_recd_electronic     2013-11-29
_journal_date_accepted     2014-01-07
_journal_name_full     'Acta Crystallographica, Section E'
_journal_year     2014
_journal_volume     70
_journal_issue      2
_journal_page_first     m39
_journal_page_last     m40
_journal_paper_category     QM
_journal_paper_doi     10.1107/S160053681400035X
_journal_coeditor_code     TK5277
_publ_contact_author_name     'Schilde, U.'
_publ_contact_author_address
;
Universit\"at Potsdam
Institut f\"ur Chemie
Anorganische Chemie
Karl-Liebknecht-Strasse 24-25
D-14476 Potsdam
Germany
;
_publ_contact_author_email     'us@chem.uni-potsdam.de'
_publ_contact_author_fax     '+49 (0) 331 977 5239'
_publ_contact_author_phone     '+49 (0) 331 977 5188'
_publ_section_title
;\
\m-1,6,7,12-Tetraazaperylene-\k^4^<i>N</i>^1^,<i>N</i>^12^:<i>N</i>^6^,\
<i>N</i>^7^-bis[chlorido(\h^6^-<i>p</i>-cymene)ruthenium(II)]
bis(hexafluoridophosphate) acetone disolvate
;
loop_
    _publ_author_name
    _publ_author_address
    'Brietzke, Thomas'
;
 Universit\"at Potsdam
 Institut f\"ur Chemie
 Anorganische Chemie
 Karl-Liebknecht-Strasse 24-25
 D-14476 Potsdam
 Germany
;
    'K\"a\&sler, Daniel'
;
 Universit\"at Potsdam
 Institut f\"ur Chemie
 Anorganische Chemie
 Karl-Liebknecht-Strasse 24-25
 D-14476 Potsdam
 Germany
;
    'Kelling, Alexandra'
;
 Universit\"at Potsdam
 Institut f\"ur Chemie
 Anorganische Chemie
 Karl-Liebknecht-Strasse 24-25
 D-14476 Potsdam
 Germany
;
    'Schilde, Uwe'
;
 Universit\"at Potsdam
 Institut f\"ur Chemie
 Anorganische Chemie
 Karl-Liebknecht-Strasse 24-25
 D-14476 Potsdam
 Germany
;
    'Holdt, Hans-J\"urgen'
;
 Universit\"at Potsdam
 Institut f\"ur Chemie
 Anorganische Chemie
 Karl-Liebknecht-Strasse 24-25
 D-14476 Potsdam
 Germany
;
data_I
_database_code_depnum_ccdc_archive     'CCDC 980291'
_chemical_name_systematic
;\
\m-1,6,7,12-Tetraazaperylene-\
\k^4^<i>N</i>^1^,<i>N</i>^12^:<i>N</i>^6^,<i>N</i>^7^-\
bis[chlorido(\h^6^-<i>p</i>-cymene)ruthenium(II)]
bis(hexafluoridophosphate) acetone disolvate
;
_chemical_name_common     ?
_chemical_formula_moiety     'C36 H36 Cl2 N4 Ru2 2+, 2(F6 P -), 2(C3 H6 O)'
_chemical_formula_sum     'C42 H48 Cl2 F12 N4 O2 P2 Ru2'
_chemical_formula_iupac     '[Ru2 (C10 H14)2 Cl2 (C16 H8 N4)] (P F6)2, 2C3 H6 O'
_chemical_formula_weight     1203.82
_chemical_melting_point     ?
_symmetry_cell_setting     triclinic
_symmetry_space_group_name_H-M     'P -1'
_symmetry_space_group_name_Hall     '-P 1'
loop_
    _symmetry_equiv_pos_as_xyz
    'x, y, z'
    '-x, -y, -z'
_cell_length_a     8.6289(5)
_cell_length_b     11.9346(7)
_cell_length_c     12.7785(7)
_cell_angle_alpha     66.099(4)
_cell_angle_beta     83.536(4)
_cell_angle_gamma     77.572(4)
_cell_volume     1174.45(12)
_cell_formula_units_Z     1
_cell_measurement_reflns_used     20121
_cell_measurement_theta_min     1.74
_cell_measurement_theta_max     29.77
_cell_measurement_temperature     293(2)
_exptl_crystal_description     'needle'
_exptl_crystal_colour     black
_exptl_crystal_size_max     1.50
_exptl_crystal_size_mid     0.62
_exptl_crystal_size_min     0.17
_exptl_crystal_density_diffrn     1.702
_exptl_crystal_density_meas     ?
_exptl_crystal_density_method     'not measured'
_exptl_crystal_F_000     604
_exptl_absorpt_coefficient_mu     0.914
_exptl_absorpt_correction_type     integration
_exptl_absorpt_process_details     '(X-RED; Stoe & Cie, 2011)'
_exptl_absorpt_correction_T_min     0.6141
_exptl_absorpt_correction_T_max     0.8595
_exptl_special_details     ?
_diffrn_ambient_temperature     293(2)
_diffrn_radiation_type     MoK\a
_diffrn_radiation_wavelength     0.71073
_diffrn_measurement_device_type     'Stoe IPDS-2'
_diffrn_measurement_method     '\w scan'
_diffrn_detector_area_resol_mean     6.67
_diffrn_reflns_number     15353
_diffrn_reflns_av_R_equivalents     0.0468
_diffrn_reflns_theta_min     1.744
_diffrn_reflns_theta_max     24.997
_diffrn_reflns_theta_full     25.242
_diffrn_measured_fraction_theta_max     1.000
_diffrn_measured_fraction_theta_full     0.969
_diffrn_reflns_limit_h_min     -9
_diffrn_reflns_limit_h_max     10
_diffrn_reflns_limit_k_min     -14
_diffrn_reflns_limit_k_max     14
_diffrn_reflns_limit_l_min     -15
_diffrn_reflns_limit_l_max     15
_diffrn_standards_number     0
_diffrn_standards_interval_count     ?
_diffrn_standards_interval_time     ?
_diffrn_standards_decay_%     0
_refine_special_details
;
Refinement of <i>F</i>^2^ against ALL reflections. The weighted <i>R</i>-factor
<i>wR</i> and goodness of fit <i>S</i> are based on <i>F</i>^2^, conventional
<i>R</i>-factors <i>R</i> are based on <i>F</i>, with <i>F</i> set to zero for
negative <i>F</i>^2^. The threshold expression of <i>F</i>^2^ >
2\s(<i>F</i>^2^) is used only for calculating <i>R</i>-factors(gt) <i>etc</i>.
and is not relevant to the choice of reflections for refinement.
<i>R</i>-factors based on <i>F</i>^2^ are statistically about twice as large
as those based on <i>F</i>, and <i>R</i>-factors based on all data will be
even larger.
;
_reflns_number_total     4133
_reflns_number_gt     3971
_reflns_threshold_expression     I>2\s(I)
_refine_ls_structure_factor_coef     Fsqd
_refine_ls_matrix_type     full
_refine_ls_R_factor_all     0.0302
_refine_ls_R_factor_gt     0.0295
_refine_ls_wR_factor_gt     0.0795
_refine_ls_wR_factor_ref     0.0801
_refine_ls_goodness_of_fit_ref     1.011
_refine_ls_restrained_S_all     1.011
_refine_ls_number_reflns     4133
_refine_ls_number_parameters     302
_refine_ls_number_restraints     0
_refine_ls_hydrogen_treatment     constr
_refine_ls_weighting_scheme     calc
_refine_ls_weighting_details
;
 w=1/[\s^2^(Fo^2^)+(0.0450P)^2^+1.2860P]
 where P=(Fo^2^+2Fc^2^)/3
;
_atom_sites_solution_hydrogens     geom
_atom_sites_solution_primary     direct
_atom_sites_solution_secondary     difmap
_refine_ls_shift/su_max     0.003
_refine_ls_shift/su_mean     0.000
_refine_diff_density_max     1.170
_refine_diff_density_min     -0.668
_refine_ls_extinction_method     'SHELXL-2013 (Sheldrick, 2008)'
_refine_ls_extinction_coef     0.0088(8)
_refine_ls_extinction_expression
                                  'Fc^*^=kFc[1+0.001xFc^2^\l^3^/sin(2\q)]^-1/4^'
loop_
    _atom_type_symbol
    _atom_type_description
    _atom_type_scat_dispersion_real
    _atom_type_scat_dispersion_imag
    _atom_type_scat_source
    'C' 'C' 0.0033 0.0016
                         'International Tables Vol C Tables 4.2.6.8 and 6.1.1.4'
    'H' 'H' 0.0000 0.0000
                         'International Tables Vol C Tables 4.2.6.8 and 6.1.1.4'
    'Cl' 'Cl' 0.1484 0.1585
                         'International Tables Vol C Tables 4.2.6.8 and 6.1.1.4'
    'F' 'F' 0.0171 0.0103
                         'International Tables Vol C Tables 4.2.6.8 and 6.1.1.4'
    'N' 'N' 0.0061 0.0033
                         'International Tables Vol C Tables 4.2.6.8 and 6.1.1.4'
    'O' 'O' 0.0106 0.0060
                         'International Tables Vol C Tables 4.2.6.8 and 6.1.1.4'
    'P' 'P' 0.1023 0.0942
                         'International Tables Vol C Tables 4.2.6.8 and 6.1.1.4'
    'Ru' 'Ru' -1.2594 0.8363
                         'International Tables Vol C Tables 4.2.6.8 and 6.1.1.4'
_computing_data_collection     'X-AREA (Stoe & Cie, 2011)'
_computing_cell_refinement     'X-AREA (Stoe & Cie, 2011)'
_computing_data_reduction     'X-RED (Stoe & Cie, 2011)'
_computing_structure_solution     'SHELXS97 (Sheldrick, 2008)'
_computing_structure_refinement     'SHELXL-2013 (Sheldrick, 2008)'
_computing_molecular_graphics
;
DIAMOND (Brandenburg, 2012) and ORTEP-3 for Windows (Farrugia,
2012)
;
_computing_publication_material     'SHELXL-2013 (Sheldrick, 2008)'
loop_
    _atom_site_type_symbol
    _atom_site_label
    _atom_site_fract_x
    _atom_site_fract_y
    _atom_site_fract_z
    _atom_site_U_iso_or_equiv
    _atom_site_adp_type
    _atom_site_calc_flag
    _atom_site_occupancy
    _atom_site_disorder_assembly
    _atom_site_disorder_group
    C C1 0.5372(3) 0.7198(2) 0.1198(2) 0.0278(5) Uani d 1 . .
    H H1 0.5127 0.7695 0.1619 0.033 Uiso calc 1 . .
    C C2 0.6772(3) 0.7223(2) 0.0576(2) 0.0282(5) Uani d 1 . .
    H H2 0.7457 0.7720 0.0592 0.034 Uiso calc 1 . .
    C C3 0.1439(3) 0.3571(2) 0.0791(2) 0.0288(5) Uani d 1 . .
    H H3 0.0679 0.3099 0.0853 0.035 Uiso calc 1 . .
    C C4 0.1221(3) 0.4332(2) 0.1380(2) 0.0293(5) Uani d 1 . .
    H H4 0.0302 0.4364 0.1831 0.035 Uiso calc 1 . .
    C C5 0.3591(3) 0.5000(2) 0.0674(2) 0.0237(5) Uani d 1 . .
    C C6 0.4691(3) 0.5778(2) 0.0619(2) 0.0231(5) Uani d 1 . .
    C C7 0.3911(3) 0.4242(2) 0.0050(2) 0.0231(5) Uani d 1 . .
    C C8 0.7183(3) 0.6500(2) -0.0090(2) 0.0250(5) Uani d 1 . .
    C C9 0.1106(3) 0.7601(3) 0.2988(2) 0.0302(6) Uani d 1 . .
    C C10 -0.0022(3) 0.6859(3) 0.3042(2) 0.0313(6) Uani d 1 . .
    H H10 -0.1038 0.7252 0.2778 0.038 Uiso calc 1 . .
    C C11 0.0364(3) 0.5555(3) 0.3479(2) 0.0312(6) Uani d 1 . .
    H H11 -0.0400 0.5097 0.3515 0.037 Uiso calc 1 . .
    C C12 0.1928(3) 0.4922(2) 0.3873(2) 0.0314(6) Uani d 1 . .
    C C13 0.3041(3) 0.5644(3) 0.3818(2) 0.0307(6) Uani d 1 . .
    H H13 0.4067 0.5251 0.4062 0.037 Uiso calc 1 . .
    C C14 0.2629(3) 0.6972(2) 0.3395(2) 0.0292(5) Uani d 1 . .
    H H14 0.3380 0.7428 0.3389 0.035 Uiso calc 1 . .
    C C15 0.0633(4) 0.9007(3) 0.2507(3) 0.0383(7) Uani d 1 . .
    H H15 -0.0254 0.9237 0.1999 0.046 Uiso calc 1 . .
    C C16 0.0016(5) 0.9403(3) 0.3501(3) 0.0629(11) Uani d 1 . .
    H H16A 0.0839 0.9136 0.4044 0.094 Uiso calc 1 . .
    H H16B -0.0883 0.9027 0.3868 0.094 Uiso calc 1 . .
    H H16C -0.0294 1.0295 0.3213 0.094 Uiso calc 1 . .
    C C17 0.1938(4) 0.9683(3) 0.1810(3) 0.0527(8) Uani d 1 . .
    H H17A 0.2254 0.9444 0.1174 0.079 Uiso calc 1 . .
    H H17B 0.2834 0.9467 0.2283 0.079 Uiso calc 1 . .
    H H17C 0.1555 1.0567 0.1532 0.079 Uiso calc 1 . .
    C C18 0.2359(4) 0.3522(3) 0.4299(3) 0.0396(7) Uani d 1 . .
    H H18A 0.1643 0.3221 0.3997 0.059 Uiso calc 1 . .
    H H18B 0.2284 0.3167 0.5120 0.059 Uiso calc 1 . .
    H H18C 0.3426 0.3287 0.4051 0.059 Uiso calc 1 . .
    C C19 0.5166(6) 0.9785(4) 0.3738(4) 0.0748(12) Uani d 1 . .
    H H19A 0.4216 1.0407 0.3534 0.112 Uiso calc 1 . .
    H H19B 0.5910 1.0067 0.4036 0.112 Uiso calc 1 . .
    H H19C 0.4914 0.9021 0.4310 0.112 Uiso calc 1 . .
    C C20 0.5881(4) 0.9566(3) 0.2701(3) 0.0446(7) Uani d 1 . .
    C C21 0.6172(6) 1.0667(5) 0.1694(4) 0.0792(13) Uani d 1 . .
    H H21A 0.6894 1.1064 0.1881 0.119 Uiso calc 1 . .
    H H21B 0.5188 1.1241 0.1458 0.119 Uiso calc 1 . .
    H H21C 0.6625 1.0419 0.1082 0.119 Uiso calc 1 . .
    Cl Cl1 0.09547(8) 0.78153(6) 0.03483(5) 0.03517(17) Uani d 1 . .
    F F1 0.5627(2) 0.3410(2) 0.26787(17) 0.0589(5) Uani d 1 . .
    F F2 0.8898(2) 0.3000(2) 0.3836(2) 0.0675(6) Uani d 1 . .
    F F3 0.7334(4) 0.4617(2) 0.2626(3) 0.0938(10) Uani d 1 . .
    F F4 0.7241(3) 0.1753(2) 0.3893(3) 0.0811(8) Uani d 1 . .
    F F5 0.6323(3) 0.3400(3) 0.4315(2) 0.0837(8) Uani d 1 . .
    F F6 0.8209(3) 0.2954(4) 0.2213(3) 0.1058(11) Uani d 1 . .
    N N1 0.4310(2) 0.64737(19) 0.12313(17) 0.0247(4) Uani d 1 . .
    N N2 0.2288(2) 0.50461(19) 0.13364(17) 0.0253(4) Uani d 1 . .
    O O1 0.6209(3) 0.8519(2) 0.2737(2) 0.0611(7) Uani d 1 . .
    P P1 0.72700(9) 0.31873(7) 0.32587(7) 0.03586(18) Uani d 1 . .
    Ru Ru1 0.20978(2) 0.63314(2) 0.21078(2) 0.02344(10) Uani d 1 . .
loop_
    _atom_site_aniso_label
    _atom_site_aniso_U_11
    _atom_site_aniso_U_22
    _atom_site_aniso_U_33
    _atom_site_aniso_U_12
    _atom_site_aniso_U_13
    _atom_site_aniso_U_23
    C1 0.0287(13) 0.0305(12) 0.0306(12) -0.0114(11) 0.0015(11) -0.0163(10)
    C2 0.0275(13) 0.0300(12) 0.0326(13) -0.0140(11) 0.0003(11) -0.0139(11)
    C3 0.0250(12) 0.0325(13) 0.0336(13) -0.0145(11) 0.0032(11) -0.0141(11)
    C4 0.0233(12) 0.0356(13) 0.0336(13) -0.0125(11) 0.0061(11) -0.0166(11)
    C5 0.0224(11) 0.0265(11) 0.0231(11) -0.0090(10) 0.0017(9) -0.0092(9)
    C6 0.0232(12) 0.0268(11) 0.0217(11) -0.0091(10) 0.0007(9) -0.0103(9)
    C7 0.0225(12) 0.0254(11) 0.0231(11) -0.0091(10) -0.0010(10) -0.0088(9)
    C8 0.0241(12) 0.0267(12) 0.0258(12) -0.0098(10) -0.0007(10) -0.0094(10)
    C9 0.0299(13) 0.0352(14) 0.0296(13) -0.0034(11) 0.0049(11) -0.0197(11)
    C10 0.0230(12) 0.0410(14) 0.0325(13) -0.0035(11) 0.0058(11) -0.0199(12)
    C11 0.0277(13) 0.0392(14) 0.0308(13) -0.0126(11) 0.0100(11) -0.0176(11)
    C12 0.0349(14) 0.0333(13) 0.0241(12) -0.0078(12) 0.0068(11) -0.0107(10)
    C13 0.0303(13) 0.0366(14) 0.0239(12) -0.0040(11) 0.0004(10) -0.0120(11)
    C14 0.0306(13) 0.0370(14) 0.0268(12) -0.0086(11) 0.0011(10) -0.0186(11)
    C15 0.0356(15) 0.0341(14) 0.0459(16) -0.0002(12) -0.0046(13) -0.0186(13)
    C16 0.079(3) 0.0439(18) 0.068(2) 0.0035(18) 0.009(2) -0.0350(18)
    C17 0.0503(19) 0.0348(16) 0.067(2) -0.0084(14) -0.0035(17) -0.0128(15)
    C18 0.0425(16) 0.0319(14) 0.0383(15) -0.0088(13) 0.0075(13) -0.0090(12)
    C19 0.088(3) 0.084(3) 0.073(3) -0.039(3) 0.021(2) -0.046(2)
    C20 0.0364(16) 0.0520(19) 0.0522(18) -0.0107(14) -0.0066(14) -0.0248(15)
    C21 0.076(3) 0.085(3) 0.057(2) -0.024(3) -0.001(2) -0.005(2)
    Cl1 0.0354(3) 0.0383(3) 0.0310(3) -0.0088(3) -0.0050(3) -0.0108(3)
    F1 0.0433(11) 0.0809(14) 0.0505(11) -0.0207(10) -0.0098(9) -0.0170(10)
    F2 0.0412(11) 0.0592(12) 0.0888(16) -0.0176(10) -0.0221(11) -0.0062(11)
    F3 0.104(2) 0.0417(12) 0.116(2) -0.0260(13) -0.0552(18) 0.0085(13)
    F4 0.0662(15) 0.0428(11) 0.124(2) -0.0188(11) -0.0134(15) -0.0148(13)
    F5 0.0653(15) 0.138(2) 0.0661(14) -0.0051(15) -0.0010(12) -0.0656(16)
    F6 0.0733(17) 0.181(3) 0.103(2) -0.053(2) 0.0486(16) -0.094(2)
    N1 0.0239(10) 0.0284(10) 0.0254(10) -0.0091(9) 0.0016(8) -0.0128(8)
    N2 0.0240(10) 0.0289(10) 0.0265(10) -0.0100(9) 0.0037(9) -0.0128(9)
    O1 0.0586(15) 0.0611(16) 0.0792(18) -0.0093(13) -0.0124(14) -0.0416(14)
    P1 0.0298(4) 0.0372(4) 0.0405(4) -0.0110(3) 0.0007(3) -0.0131(3)
    Ru1 0.02053(13) 0.02803(14) 0.02507(14) -0.00703(9) 0.00287(9) -0.01342(9)
_geom_special_details
;
All e.s.d.'s (except the e.s.d. in the dihedral angle between two l.s. planes)
are estimated using the full covariance matrix. The cell e.s.d.'s are taken
into account individually in the estimation of e.s.d.'s in distances, angles
and torsion angles; correlations between e.s.d.'s in cell parameters are only
used when they are defined by crystal symmetry. An approximate (isotropic)
treatment of cell e.s.d.'s is used for estimating e.s.d.'s involving l.s.
planes.
;
loop_
    _geom_bond_atom_site_label_1
    _geom_bond_atom_site_label_2
    _geom_bond_site_symmetry_2
    _geom_bond_distance
    _geom_bond_publ_flag
    C1 C2 . 1.368(4) ?
    C1 N1 . 1.376(3) ?
    C1 H1 . 0.9300 ?
    C2 C8 . 1.411(4) ?
    C2 H2 . 0.9300 ?
    C3 C4 . 1.369(4) ?
    C3 C8 2_665 1.415(4) ?
    C3 H3 . 0.9300 ?
    C4 N2 . 1.366(3) ?
    C4 H4 . 0.9300 ?
    C5 N2 . 1.335(3) ?
    C5 C7 . 1.399(3) ?
    C5 C6 . 1.442(3) ?
    C6 N1 . 1.327(3) ?
    C6 C7 2_665 1.400(3) ?
    C7 C6 2_665 1.400(3) ?
    C7 C8 2_665 1.410(3) ?
    C8 C7 2_665 1.410(3) ?
    C8 C3 2_665 1.415(4) ?
    C9 C14 . 1.405(4) ?
    C9 C10 . 1.430(4) ?
    C9 C15 . 1.512(4) ?
    C9 Ru1 . 2.214(2) yes
    C10 C11 . 1.399(4) ?
    C10 Ru1 . 2.188(2) yes
    C10 H10 . 0.9300 ?
    C11 C12 . 1.432(4) ?
    C11 Ru1 . 2.204(3) yes
    C11 H11 . 0.9300 ?
    C12 C13 . 1.401(4) ?
    C12 C18 . 1.506(4) ?
    C12 Ru1 . 2.212(3) yes
    C13 C14 . 1.427(4) ?
    C13 Ru1 . 2.185(3) yes
    C13 H13 . 0.9300 ?
    C14 Ru1 . 2.200(3) yes
    C14 H14 . 0.9300 ?
    C15 C17 . 1.515(5) ?
    C15 C16 . 1.531(4) ?
    C15 H15 . 0.9800 ?
    C16 H16A . 0.9600 ?
    C16 H16B . 0.9600 ?
    C16 H16C . 0.9600 ?
    C17 H17A . 0.9600 ?
    C17 H17B . 0.9600 ?
    C17 H17C . 0.9600 ?
    C18 H18A . 0.9600 ?
    C18 H18B . 0.9600 ?
    C18 H18C . 0.9600 ?
    C19 C20 . 1.493(5) ?
    C19 H19A . 0.9600 ?
    C19 H19B . 0.9600 ?
    C19 H19C . 0.9600 ?
    C20 O1 . 1.203(4) ?
    C20 C21 . 1.465(5) ?
    C21 H21A . 0.9600 ?
    C21 H21B . 0.9600 ?
    C21 H21C . 0.9600 ?
    Cl1 Ru1 . 2.3844(7) yes
    F1 P1 . 1.595(2) ?
    F2 P1 . 1.592(2) ?
    F3 P1 . 1.575(2) ?
    F4 P1 . 1.574(2) ?
    F5 P1 . 1.579(2) ?
    F6 P1 . 1.574(3) ?
    N1 Ru1 . 2.105(2) yes
    N2 Ru1 . 2.105(2) yes
loop_
    _geom_angle_atom_site_label_1
    _geom_angle_atom_site_label_2
    _geom_angle_atom_site_label_3
    _geom_angle_site_symmetry_1
    _geom_angle_site_symmetry_3
    _geom_angle
    _geom_angle_publ_flag
    C2 C1 N1 . . 123.2(2) ?
    C2 C1 H1 . . 118.4 ?
    N1 C1 H1 . . 118.4 ?
    C1 C2 C8 . . 120.4(2) ?
    C1 C2 H2 . . 119.8 ?
    C8 C2 H2 . . 119.8 ?
    C4 C3 C8 . 2_665 120.2(2) ?
    C4 C3 H3 . . 119.9 ?
    C8 C3 H3 2_665 . 119.9 ?
    N2 C4 C3 . . 123.2(2) ?
    N2 C4 H4 . . 118.4 ?
    C3 C4 H4 . . 118.4 ?
    N2 C5 C7 . . 122.9(2) ?
    N2 C5 C6 . . 117.0(2) ?
    C7 C5 C6 . . 120.2(2) ?
    N1 C6 C7 . 2_665 123.5(2) ?
    N1 C6 C5 . . 116.9(2) ?
    C7 C6 C5 2_665 . 119.7(2) ?
    C6 C7 C5 2_665 . 120.2(2) ?
    C6 C7 C8 2_665 2_665 119.9(2) ?
    C5 C7 C8 . 2_665 119.9(2) ?
    C2 C8 C7 . 2_665 116.0(2) ?
    C2 C8 C3 . 2_665 127.8(2) ?
    C7 C8 C3 2_665 2_665 116.2(2) ?
    C14 C9 C10 . . 117.4(2) ?
    C14 C9 C15 . . 122.8(3) ?
    C10 C9 C15 . . 119.8(2) ?
    C14 C9 Ru1 . . 70.90(14) ?
    C10 C9 Ru1 . . 70.05(14) ?
    C15 C9 Ru1 . . 130.05(19) ?
    C11 C10 C9 . . 121.8(3) ?
    C11 C10 Ru1 . . 72.07(14) ?
    C9 C10 Ru1 . . 72.03(14) ?
    C11 C10 H10 . . 119.1 ?
    C9 C10 H10 . . 119.1 ?
    Ru1 C10 H10 . . 129.3 ?
    C10 C11 C12 . . 120.4(3) ?
    C10 C11 Ru1 . . 70.78(15) ?
    C12 C11 Ru1 . . 71.39(15) ?
    C10 C11 H11 . . 119.8 ?
    C12 C11 H11 . . 119.8 ?
    Ru1 C11 H11 . . 130.7 ?
    C13 C12 C11 . . 118.1(2) ?
    C13 C12 C18 . . 121.5(3) ?
    C11 C12 C18 . . 120.3(3) ?
    C13 C12 Ru1 . . 70.36(15) ?
    C11 C12 Ru1 . . 70.77(15) ?
    C18 C12 Ru1 . . 128.85(18) ?
    C12 C13 C14 . . 121.1(3) ?
    C12 C13 Ru1 . . 72.49(15) ?
    C14 C13 Ru1 . . 71.58(14) ?
    C12 C13 H13 . . 119.4 ?
    C14 C13 H13 . . 119.4 ?
    Ru1 C13 H13 . . 128.9 ?
    C9 C14 C13 . . 121.2(3) ?
    C9 C14 Ru1 . . 71.98(15) ?
    C13 C14 Ru1 . . 70.45(15) ?
    C9 C14 H14 . . 119.4 ?
    C13 C14 H14 . . 119.4 ?
    Ru1 C14 H14 . . 130.9 ?
    C9 C15 C17 . . 114.1(2) ?
    C9 C15 C16 . . 108.1(2) ?
    C17 C15 C16 . . 112.0(3) ?
    C9 C15 H15 . . 107.5 ?
    C17 C15 H15 . . 107.5 ?
    C16 C15 H15 . . 107.5 ?
    C15 C16 H16A . . 109.5 ?
    C15 C16 H16B . . 109.5 ?
    H16A C16 H16B . . 109.5 ?
    C15 C16 H16C . . 109.5 ?
    H16A C16 H16C . . 109.5 ?
    H16B C16 H16C . . 109.5 ?
    C15 C17 H17A . . 109.5 ?
    C15 C17 H17B . . 109.5 ?
    H17A C17 H17B . . 109.5 ?
    C15 C17 H17C . . 109.5 ?
    H17A C17 H17C . . 109.5 ?
    H17B C17 H17C . . 109.5 ?
    C12 C18 H18A . . 109.5 ?
    C12 C18 H18B . . 109.5 ?
    H18A C18 H18B . . 109.5 ?
    C12 C18 H18C . . 109.5 ?
    H18A C18 H18C . . 109.5 ?
    H18B C18 H18C . . 109.5 ?
    C20 C19 H19A . . 109.5 ?
    C20 C19 H19B . . 109.5 ?
    H19A C19 H19B . . 109.5 ?
    C20 C19 H19C . . 109.5 ?
    H19A C19 H19C . . 109.5 ?
    H19B C19 H19C . . 109.5 ?
    O1 C20 C21 . . 123.9(4) ?
    O1 C20 C19 . . 119.5(4) ?
    C21 C20 C19 . . 116.6(4) ?
    C20 C21 H21A . . 109.5 ?
    C20 C21 H21B . . 109.5 ?
    H21A C21 H21B . . 109.5 ?
    C20 C21 H21C . . 109.5 ?
    H21A C21 H21C . . 109.5 ?
    H21B C21 H21C . . 109.5 ?
    C6 N1 C1 . . 117.0(2) ?
    C6 N1 Ru1 . . 114.24(17) ?
    C1 N1 Ru1 . . 128.77(17) ?
    C5 N2 C4 . . 117.6(2) ?
    C5 N2 Ru1 . . 113.90(17) ?
    C4 N2 Ru1 . . 128.38(16) ?
    F6 P1 F4 . . 90.27(19) ?
    F6 P1 F3 . . 89.3(2) ?
    F4 P1 F3 . . 178.93(15) ?
    F6 P1 F5 . . 179.13(19) ?
    F4 P1 F5 . . 88.87(16) ?
    F3 P1 F5 . . 91.57(18) ?
    F6 P1 F2 . . 90.33(16) ?
    F4 P1 F2 . . 90.70(13) ?
    F3 P1 F2 . . 88.33(13) ?
    F5 P1 F2 . . 89.85(14) ?
    F6 P1 F1 . . 90.38(15) ?
    F4 P1 F1 . . 90.59(13) ?
    F3 P1 F1 . . 90.39(13) ?
    F5 P1 F1 . . 89.46(13) ?
    F2 P1 F1 . . 178.53(13) ?
    N1 Ru1 N2 . . 77.91(8) ?
    N1 Ru1 C13 . . 95.62(9) ?
    N2 Ru1 C13 . . 117.75(9) ?
    N1 Ru1 C10 . . 157.21(10) ?
    N2 Ru1 C10 . . 124.11(10) ?
    C13 Ru1 C10 . . 79.68(10) ?
    N1 Ru1 C14 . . 95.53(9) ?
    N2 Ru1 C14 . . 154.82(9) ?
    C13 Ru1 C14 . . 37.97(10) ?
    C10 Ru1 C14 . . 67.02(10) ?
    N1 Ru1 C11 . . 158.10(9) ?
    N2 Ru1 C11 . . 97.57(9) ?
    C13 Ru1 C11 . . 67.23(10) ?
    C10 Ru1 C11 . . 37.15(10) ?
    C14 Ru1 C11 . . 79.41(10) ?
    N1 Ru1 C12 . . 120.53(9) ?
    N2 Ru1 C12 . . 94.32(9) ?
    C13 Ru1 C12 . . 37.15(11) ?
    C10 Ru1 C12 . . 67.90(10) ?
    C14 Ru1 C12 . . 67.84(10) ?
    C11 Ru1 C12 . . 37.84(10) ?
    N1 Ru1 C9 . . 119.65(9) ?
    N2 Ru1 C9 . . 161.77(10) ?
    C13 Ru1 C9 . . 68.20(10) ?
    C10 Ru1 C9 . . 37.92(11) ?
    C14 Ru1 C9 . . 37.11(10) ?
    C11 Ru1 C9 . . 68.03(10) ?
    C12 Ru1 C9 . . 81.09(10) ?
    N1 Ru1 Cl1 . . 86.45(6) ?
    N2 Ru1 Cl1 . . 84.46(6) ?
    C13 Ru1 Cl1 . . 157.67(7) ?
    C10 Ru1 Cl1 . . 89.80(7) ?
    C14 Ru1 Cl1 . . 119.71(7) ?
    C11 Ru1 Cl1 . . 114.67(8) ?
    C12 Ru1 Cl1 . . 152.21(8) ?
    C9 Ru1 Cl1 . . 91.43(7) ?
loop_
    _geom_torsion_atom_site_label_1
    _geom_torsion_atom_site_label_2
    _geom_torsion_atom_site_label_3
    _geom_torsion_atom_site_label_4
    _geom_torsion_site_symmetry_1
    _geom_torsion_site_symmetry_2
    _geom_torsion_site_symmetry_3
    _geom_torsion_site_symmetry_4
    _geom_torsion
    _geom_torsion_publ_flag
    N1 C1 C2 C8 . . . . 1.0(4) ?
    C8 C3 C4 N2 2_665 . . . -0.3(4) ?
    N2 C5 C6 N1 . . . . -0.1(3) ?
    C7 C5 C6 N1 . . . . 179.9(2) ?
    N2 C5 C6 C7 . . . 2_665 179.2(2) ?
    C7 C5 C6 C7 . . . 2_665 -0.8(4) ?
    N2 C5 C7 C6 . . . 2_665 -179.2(2) ?
    C6 C5 C7 C6 . . . 2_665 0.8(4) ?
    N2 C5 C7 C8 . . . 2_665 1.2(4) ?
    C6 C5 C7 C8 . . . 2_665 -178.8(2) ?
    C1 C2 C8 C7 . . . 2_665 -1.0(4) ?
    C1 C2 C8 C3 . . . 2_665 179.1(2) ?
    C14 C9 C10 C11 . . . . -0.1(4) ?
    C15 C9 C10 C11 . . . . 180.0(2) ?
    Ru1 C9 C10 C11 . . . . 54.5(2) ?
    C14 C9 C10 Ru1 . . . . -54.5(2) ?
    C15 C9 C10 Ru1 . . . . 125.5(2) ?
    C9 C10 C11 C12 . . . . -1.1(4) ?
    Ru1 C10 C11 C12 . . . . 53.4(2) ?
    C9 C10 C11 Ru1 . . . . -54.4(2) ?
    C10 C11 C12 C13 . . . . 0.8(4) ?
    Ru1 C11 C12 C13 . . . . 53.8(2) ?
    C10 C11 C12 C18 . . . . -177.5(2) ?
    Ru1 C11 C12 C18 . . . . -124.4(2) ?
    C10 C11 C12 Ru1 . . . . -53.1(2) ?
    C11 C12 C13 C14 . . . . 0.7(4) ?
    C18 C12 C13 C14 . . . . 179.0(2) ?
    Ru1 C12 C13 C14 . . . . 54.7(2) ?
    C11 C12 C13 Ru1 . . . . -54.0(2) ?
    C18 C12 C13 Ru1 . . . . 124.2(2) ?
    C10 C9 C14 C13 . . . . 1.5(4) ?
    C15 C9 C14 C13 . . . . -178.5(2) ?
    Ru1 C9 C14 C13 . . . . -52.6(2) ?
    C10 C9 C14 Ru1 . . . . 54.1(2) ?
    C15 C9 C14 Ru1 . . . . -125.9(2) ?
    C12 C13 C14 C9 . . . . -1.9(4) ?
    Ru1 C13 C14 C9 . . . . 53.3(2) ?
    C12 C13 C14 Ru1 . . . . -55.2(2) ?
    C14 C9 C15 C17 . . . . 37.2(4) ?
    C10 C9 C15 C17 . . . . -142.9(3) ?
    Ru1 C9 C15 C17 . . . . -54.7(4) ?
    C14 C9 C15 C16 . . . . -88.1(3) ?
    C10 C9 C15 C16 . . . . 91.9(3) ?
    Ru1 C9 C15 C16 . . . . -180.0(3) ?
    C7 C6 N1 C1 2_665 . . . -0.5(4) ?
    C5 C6 N1 C1 . . . . 178.8(2) ?
    C7 C6 N1 Ru1 2_665 . . . 178.40(18) ?
    C5 C6 N1 Ru1 . . . . -2.4(3) ?
    C2 C1 N1 C6 . . . . -0.2(4) ?
    C2 C1 N1 Ru1 . . . . -178.90(19) ?
    C7 C5 N2 C4 . . . . -1.2(4) ?
    C6 C5 N2 C4 . . . . 178.8(2) ?
    C7 C5 N2 Ru1 . . . . -177.53(18) ?
    C6 C5 N2 Ru1 . . . . 2.5(3) ?
    C3 C4 N2 C5 . . . . 0.8(4) ?
    C3 C4 N2 Ru1 . . . . 176.49(19) ?
loop_
    _geom_hbond_atom_site_label_D
    _geom_hbond_atom_site_label_H
    _geom_hbond_atom_site_label_A
    _geom_hbond_site_symmetry_A
    _geom_hbond_distance_DH
    _geom_hbond_distance_HA
    _geom_hbond_distance_DA
    _geom_hbond_angle_DHA
    C1 H1 O1 . 0.93 2.39 3.194(4) 145
    C3 H3 Cl1 2_565 0.93 2.84 3.637(3) 145
    C3 H3 F6 1_455 0.93 2.58 3.205(4) 125
    C4 H4 F6 1_455 0.93 2.60 3.223(4) 125
    C19 H19B F4 1_565 0.96 2.46 3.321(5) 149
_shelx_res_file
;
TITL BRIE20
CELL  0.71073  8.62890 11.93460 12.77850 66.09900 83.53600 77.57200
ZERR 2  0.00050  0.00070  0.00070  0.00400  0.00400  0.00400
LATT 1
SFAC C H CL F N O P RU
UNIT 42 48 2 12 4 2 2 2
PLAN 20
FMAP 2
L.S. 15
OMIT -2 50
OMIT 4 3 4
OMIT 0 5 6
BOND $H
CONF
ACTA
HTAB C1 O1
EQIV $1 -x, -y+1, -z
HTAB C3 Cl1_$1
EQIV $2 x-1, y, z
HTAB C3 F6_$2
HTAB C4 F6_$2
EQIV $3 x, y+1, z
HTAB C19 F4_$3
WGHT    0.045000    1.286000
EXTI    0.008842
FVAR       0.59961
C1    1    0.537244    0.719792    0.119810    11.00000    0.02873    0.03051 =
         0.03064   -0.01625    0.00150   -0.01137
AFIX  43
H1    2    0.512720    0.769480    0.161919    11.00000   -1.20000
AFIX   0
C2    1    0.677236    0.722327    0.057607    11.00000    0.02755    0.02995 =
         0.03259   -0.01387    0.00025   -0.01398
AFIX  43
H2    2    0.745729    0.772004    0.059245    11.00000   -1.20000
AFIX   0
C3    1    0.143911    0.357091    0.079137    11.00000    0.02504    0.03249 =
         0.03357   -0.01412    0.00322   -0.01451
AFIX  43
H3    2    0.067917    0.309911    0.085252    11.00000   -1.20000
AFIX   0
C4    1    0.122090    0.433175    0.138005    11.00000    0.02329    0.03559 =
         0.03364   -0.01658    0.00608   -0.01247
AFIX  43
H4    2    0.030187    0.436371    0.183147    11.00000   -1.20000
AFIX   0
C5    1    0.359087    0.500009    0.067356    11.00000    0.02241    0.02652 =
         0.02313   -0.00921    0.00175   -0.00904
C6    1    0.469057    0.577768    0.061873    11.00000    0.02318    0.02683 =
         0.02172   -0.01028    0.00074   -0.00906
C7    1    0.391075    0.424166    0.005004    11.00000    0.02249    0.02544 =
         0.02307   -0.00878   -0.00099   -0.00914
C8    1    0.718298    0.650010   -0.009014    11.00000    0.02413    0.02666 =
         0.02581   -0.00940   -0.00073   -0.00985
C9    1    0.110649    0.760121    0.298810    11.00000    0.02989    0.03516 =
         0.02961   -0.01967    0.00491   -0.00338
C10   1   -0.002153    0.685852    0.304157    11.00000    0.02297    0.04103 =
         0.03245   -0.01989    0.00584   -0.00350
AFIX  43
H10   2   -0.103846    0.725241    0.277835    11.00000   -1.20000
AFIX   0
C11   1    0.036406    0.555509    0.347935    11.00000    0.02771    0.03918 =
         0.03080   -0.01757    0.01005   -0.01258
AFIX  43
H11   2   -0.040033    0.509658    0.351510    11.00000   -1.20000
AFIX   0
C12   1    0.192812    0.492236    0.387277    11.00000    0.03494    0.03330 =
         0.02408   -0.01074    0.00677   -0.00775
C13   1    0.304144    0.564416    0.381823    11.00000    0.03031    0.03663 =
         0.02391   -0.01200    0.00042   -0.00399
AFIX  43
H13   2    0.406695    0.525147    0.406184    11.00000   -1.20000
AFIX   0
C14   1    0.262855    0.697150    0.339528    11.00000    0.03057    0.03698 =
         0.02676   -0.01856    0.00111   -0.00865
AFIX  43
H14   2    0.338037    0.742781    0.338906    11.00000   -1.20000
AFIX   0
C15   1    0.063318    0.900688    0.250715    11.00000    0.03561    0.03410 =
         0.04591   -0.01863   -0.00456   -0.00019
AFIX  13
H15   2   -0.025399    0.923679    0.199882    11.00000   -1.20000
AFIX   0
C16   1    0.001613    0.940322    0.350067    11.00000    0.07928    0.04389 =
         0.06834   -0.03503    0.00854    0.00353
AFIX  33
H16A  2    0.083886    0.913605    0.404384    11.00000   -1.50000
H16B  2   -0.088346    0.902725    0.386832    11.00000   -1.50000
H16C  2   -0.029384    1.029482    0.321270    11.00000   -1.50000
AFIX   0
C17   1    0.193836    0.968310    0.181024    11.00000    0.05028    0.03479 =
         0.06677   -0.01277   -0.00352   -0.00844
AFIX  33
H17A  2    0.225385    0.944365    0.117406    11.00000   -1.50000
H17B  2    0.283351    0.946684    0.228333    11.00000   -1.50000
H17C  2    0.155467    1.056727    0.153179    11.00000   -1.50000
AFIX   0
C18   1    0.235941    0.352223    0.429910    11.00000    0.04252    0.03190 =
         0.03826   -0.00896    0.00748   -0.00879
AFIX 137
H18A  2    0.164334    0.322093    0.399722    11.00000   -1.50000
H18B  2    0.228374    0.316661    0.512049    11.00000   -1.50000
H18C  2    0.342609    0.328660    0.405137    11.00000   -1.50000
AFIX   0
C19   1    0.516632    0.978490    0.373771    11.00000    0.08778    0.08423 =
         0.07301   -0.04631    0.02105   -0.03899
AFIX 137
H19A  2    0.421550    1.040720    0.353438    11.00000   -1.50000
H19B  2    0.591007    1.006681    0.403553    11.00000   -1.50000
H19C  2    0.491403    0.902145    0.430956    11.00000   -1.50000
AFIX   0
C20   1    0.588089    0.956591    0.270116    11.00000    0.03643    0.05201 =
         0.05224   -0.02478   -0.00664   -0.01072
C21   1    0.617197    1.066728    0.169376    11.00000    0.07639    0.08472 =
         0.05748   -0.00458   -0.00111   -0.02351
AFIX 137
H21A  2    0.689392    1.106357    0.188140    11.00000   -1.50000
H21B  2    0.518762    1.124141    0.145786    11.00000   -1.50000
H21C  2    0.662512    1.041859    0.108188    11.00000   -1.50000
AFIX   0
CL1   3    0.095470    0.781526    0.034830    11.00000    0.03536    0.03833 =
         0.03099   -0.01080   -0.00497   -0.00879
F1    4    0.562654    0.341047    0.267866    11.00000    0.04331    0.08086 =
         0.05051   -0.01705   -0.00981   -0.02072
F2    4    0.889828    0.300024    0.383601    11.00000    0.04115    0.05919 =
         0.08882   -0.00621   -0.02213   -0.01764
F3    4    0.733423    0.461672    0.262552    11.00000    0.10367    0.04173 =
         0.11623    0.00855   -0.05522   -0.02603
F4    4    0.724055    0.175343    0.389298    11.00000    0.06621    0.04283 =
         0.12351   -0.01478   -0.01339   -0.01881
F5    4    0.632319    0.340012    0.431469    11.00000    0.06531    0.13800 =
         0.06605   -0.06564   -0.00096   -0.00509
F6    4    0.820902    0.295418    0.221340    11.00000    0.07335    0.18062 =
         0.10253   -0.09393    0.04862   -0.05250
N1    5    0.430976    0.647365    0.123130    11.00000    0.02386    0.02842 =
         0.02541   -0.01281    0.00162   -0.00915
N2    5    0.228768    0.504614    0.133644    11.00000    0.02398    0.02886 =
         0.02647   -0.01284    0.00370   -0.01004
O1    6    0.620909    0.851898    0.273745    11.00000    0.05864    0.06107 =
         0.07921   -0.04155   -0.01241   -0.00930
P1    7    0.727000    0.318727    0.325865    11.00000    0.02976    0.03716 =
         0.04046   -0.01309    0.00068   -0.01100
RU1   8    0.209778    0.633143    0.210780    11.00000    0.02053    0.02803 =
         0.02507   -0.01342    0.00287   -0.00703
HKLF 4
REM  BRIE20
REM R1 =  0.0295 for    3971 Fo > 4sig(Fo)  and  0.0302 for all    4133 data
REM    302 parameters refined using      0 restraints
END
WGHT      0.0452      1.1744
REM Highest difference peak  1.170,  deepest hole -0.668,  1-sigma level  0.075
Q1    1   0.3203  0.5295  0.2870  11.00000  0.05    1.17
Q2    1   0.7834  0.3971  0.1995  11.00000  0.05    0.82
Q3    1   0.6654  0.2385  0.4365  11.00000  0.05    0.60
Q4    1   0.7737  0.2051  0.3032  11.00000  0.05    0.57
Q5    1   0.6743  0.4470  0.3558  11.00000  0.05    0.55
Q6    1   0.4083  0.5400  0.0609  11.00000  0.05    0.43
Q7    1   0.3440  0.3962  0.0032  11.00000  0.05    0.42
Q8    1   0.2050  0.5340  0.1540  11.00000  0.05    0.42
Q9    1   0.0549  0.6182  0.2909  11.00000  0.05    0.39
Q10   1   0.3675  0.6465  0.1473  11.00000  0.05    0.36
Q11   1   0.1229  0.7320  0.1125  11.00000  0.05    0.35
Q12   1   0.4538  0.6060  0.0987  11.00000  0.05    0.35
Q13   1   0.4705  0.6773  0.1201  11.00000  0.05    0.35
Q14   1   0.2805  0.7262  0.2044  11.00000  0.05    0.30
Q15   1   0.3265  0.4968  0.0951  11.00000  0.05    0.29
Q16   1   0.1305  0.5437  0.2199  11.00000  0.05    0.29
Q17   1   0.1856  0.4718  0.1332  11.00000  0.05    0.28
Q18   1   0.1120  0.7070  0.2865  11.00000  0.05    0.28
Q19   1   0.0855  0.5583  0.2183  11.00000  0.05    0.27
Q20   1   0.6542  0.8933  0.2024  11.00000  0.05    0.26
;
