# Supplementary material for: μ-1,6,7,12-Tetra­aza­perylene-κ4 N 1,N 12:N 6,N 7-bis­[chlorido­(η6-p-cymene)ruthenium(II)] bis­(hexa­fluorido­phosphate) acetone disolvate
Source: Acta Crystallogr Sect E Struct Rep Online. 2014 Jan 15;70(Pt 2):m39–40. doi: 10.1107/S160053681400035X (PMC3998251; doi:10.1107/S160053681400035X)
Supplement: Supplementary file 2 [file e-70-00m39-Isup2.hkl]

#
# h,k,l, Fc-squared, Fo-squared, sigma(Fo-squared), status flag
#
data_I
_shelx_title ' BRIE20'
_shelx_refln_list_code          4
_shelx_F_calc_maximum      171.62
_exptl_crystal_F_000       604.00
_reflns_d_resolution_high  0.8410

loop_
 _space_group_symop_operation_xyz
 'x, y, z'
 '-x, -y, -z'

_cell_length_a     8.6289
_cell_length_b    11.9346
_cell_length_c    12.7785
_cell_angle_alpha  66.099
_cell_angle_beta   83.536
_cell_angle_gamma  77.572

_shelx_F_squared_multiplier     1.000

loop_
 _refln_index_h
 _refln_index_k
 _refln_index_l
 _refln_F_squared_calc
 _refln_F_squared_meas
 _refln_F_squared_sigma
 _refln_observed_status
   1   0   0        105.58         73.75         3.45 o
   2   0   0       8620.10       8326.79       156.81 o
   3   0   0       1206.80       1033.87        29.38 o
   4   0   0        880.88        820.77        13.63 o
   5   0   0        961.19        957.09         8.26 o
   6   0   0        938.84        910.92         5.25 o
   7   0   0        516.05        559.91         4.43 o
   8   0   0          7.97          8.92         1.50 o
   9   0   0        465.02        491.06         6.82 o
  10   0   0        537.03        490.04        19.17 o
  -9   1   0         10.61          6.00         1.74 o
  -8   1   0        641.95        678.58        20.88 o
  -7   1   0        638.93        684.44        14.62 o
  -6   1   0         44.03         60.97         1.63 o
  -5   1   0       3575.24       3731.67        66.63 o
  -4   1   0        203.48        203.50         2.71 o
  -3   1   0       1997.34       1670.93        30.76 o
  -2   1   0       1266.12       1204.92        32.13 o
  -1   1   0      19451.22      18555.63        91.32 o
   0   1   0      20294.72      22562.00       178.26 o
   1   1   0      17891.70      17275.97       412.67 o
   2   1   0      23684.43      23956.19       173.69 o
   3   1   0        266.26        239.61         6.84 o
   4   1   0       2697.24       2827.90        70.01 o
   5   1   0         20.68         40.24         5.71 o
   6   1   0        263.26        262.44         3.05 o
   7   1   0         13.30         15.78         1.59 o
   8   1   0        331.21        335.91         6.18 o
   9   1   0       1258.12       1340.96        18.09 o
  10   1   0         24.65         26.63         2.59 o
  -9   2   0        374.84        353.70        14.13 o
  -8   2   0        502.97        516.31        16.31 o
  -7   2   0          5.31          7.77         1.76 o
  -6   2   0       2452.33       2606.28        44.55 o
  -5   2   0       3152.30       3352.40        44.68 o
  -4   2   0       2285.74       2204.22        44.73 o
  -3   2   0        591.19        514.79         4.70 o
  -2   2   0         14.32         32.41         1.60 o
  -1   2   0       2734.98       2404.00        11.94 o
   0   2   0        881.92        738.85        18.77 o
   1   2   0      13015.61      13076.61       512.06 o
   2   2   0       1254.84       1144.80        15.76 o
   3   2   0       2353.68       2439.85        83.65 o
   4   2   0       7074.67       7339.39       211.88 o
   5   2   0         61.76         68.30         2.02 o
   6   2   0        455.63        464.69        18.20 o
   7   2   0        434.35        430.22         3.20 o
   8   2   0        414.62        411.24        14.66 o
   9   2   0         82.70         88.75         2.91 o
  10   2   0        288.09        284.56         9.54 o
  -9   3   0        263.01        240.20         7.80 o
  -8   3   0         31.66         32.74         1.64 o
  -7   3   0        957.75        993.53        31.40 o
  -6   3   0        971.14       1007.51        20.97 o
  -5   3   0        270.30        235.62         5.01 o
  -4   3   0       3555.66       3535.03        74.09 o
  -3   3   0          8.40          7.67         1.37 o
  -2   3   0        170.86        132.88         5.85 o
  -1   3   0       1059.35        911.54        20.39 o
   0   3   0      14434.60      13725.33       373.48 o
   1   3   0         57.15         58.96         2.04 o
   2   3   0       4748.20       4446.59       125.70 o
   3   3   0       9746.97       9790.71       331.93 o
   4   3   0         37.74         58.19         2.04 o
   5   3   0       4691.86       5198.71       117.94 o
   6   3   0       1061.24       1042.90        28.87 o
   7   3   0       1130.51       1206.07        40.56 o
   8   3   0        821.04        847.11        21.72 o
   9   3   0         41.53         33.16         1.73 o
  10   3   0        438.79        433.77        24.47 o
  -8   4   0         44.27         32.88        17.33 o
  -7   4   0        582.75        624.26        10.65 o
  -6   4   0         82.33         81.95         3.61 o
  -5   4   0       1657.72       1647.11        23.18 o
  -4   4   0         24.31         23.48         1.16 o
  -3   4   0        486.17        449.76         5.67 o
  -2   4   0       1979.70       1623.78        19.04 o
  -1   4   0        133.09         80.20         1.87 o
   0   4   0       1504.93       1281.14        34.53 o
   1   4   0       1552.46       1417.17        16.55 o
   2   4   0       1669.10       1623.39        63.60 o
   3   4   0        524.51        617.13        25.38 o
   4   4   0       3548.49       3975.62       126.45 o
   5   4   0       4100.74       4357.47       114.92 o
   6   4   0        495.03        608.35        72.18 o
   7   4   0         44.88         44.49         2.29 o
   8   4   0        394.51        435.38        12.74 o
   9   4   0        128.81        123.81         5.67 o
  10   4   0        171.90        177.48         2.68 o
  -8   5   0        345.66        336.91        14.16 o
  -7   5   0        104.50        117.74         2.84 o
  -6   5   0        352.42        337.14         9.69 o
  -5   5   0        513.55        560.21        14.08 o
  -4   5   0       2160.03       2161.62        53.70 o
  -3   5   0       2563.33       2441.92        74.11 o
  -2   5   0         87.99         92.51         2.11 o
  -1   5   0       1321.35       1024.31        15.07 o
   0   5   0        138.44        173.22         8.31 o
   1   5   0        840.76        658.28        12.50 o
   2   5   0        172.77        162.51         5.25 o
   3   5   0         56.17        100.80         3.28 o
   4   5   0       2517.63       2869.00       131.02 o
   5   5   0        116.26        121.92         6.08 o
   6   5   0        859.71       1011.47        35.59 o
   7   5   0        846.74        927.46        19.56 o
   8   5   0         74.52         61.26         2.13 o
   9   5   0        868.74        901.61        18.11 o
  -8   6   0        777.23        776.62        34.31 o
  -7   6   0         25.51         27.11         1.98 o
  -6   6   0        985.27       1030.65        23.07 o
  -5   6   0        304.03        290.23         8.02 o
  -4   6   0       2891.27       2823.49        62.03 o
  -3   6   0          2.96          0.89         1.13 o
  -2   6   0       4400.24       4378.19        82.62 o
  -1   6   0       2375.79       2381.90        52.85 o
   0   6   0       2409.60       2287.49        43.53 o
   1   6   0        313.26        321.84         8.92 o
   2   6   0       1026.85       1159.84        29.54 o
   3   6   0         39.72         35.21         1.66 o
   4   6   0         99.86        110.93         3.41 o
   5   6   0        557.99        687.64        63.99 o
   6   6   0        912.22        985.96       113.33 o
   7   6   0         64.25         73.71         4.51 o
   8   6   0       1795.41       1979.76       141.82 o
   9   6   0        546.23        587.61        33.02 o
  -7   7   0        594.42        600.79        11.68 o
  -6   7   0        614.13        613.78        23.68 o
  -5   7   0        936.62        931.47        28.36 o
  -4   7   0        580.13        622.18         9.96 o
  -3   7   0       1307.75       1244.65        21.93 o
  -2   7   0       2534.75       2706.08        40.17 o
  -1   7   0        985.73        991.76        12.19 o
   0   7   0       2733.28       2867.54        69.45 o
   1   7   0         85.00         90.05         2.88 o
   2   7   0        257.44        278.08        10.33 o
   3   7   0        279.34        280.90         4.89 o
   4   7   0         77.10         67.44         3.69 o
   5   7   0        850.13        899.30        98.55 o
   6   7   0         49.94         47.22         4.26 o
   7   7   0        707.27        706.59        84.59 o
   8   7   0       1121.38       1217.24       150.70 o
   9   7   0        165.88        203.50         5.84 o
  -6   8   0         60.37         63.28         1.83 o
  -5   8   0       1108.82       1091.82        24.48 o
  -4   8   0          0.39          3.42         1.21 o
  -3   8   0        284.25        283.58         6.92 o
  -2   8   0        613.93        695.52        21.16 o
  -1   8   0        827.74        871.39        20.17 o
   0   8   0        108.78        115.06         3.62 o
   1   8   0        474.45        505.00        10.47 o
   2   8   0        575.02        543.77        13.62 o
   3   8   0       3340.86       3571.87        67.41 o
   4   8   0         88.82         86.39         5.43 o
   5   8   0        698.05        675.26        81.38 o
   6   8   0          9.03         10.45         2.12 o
   7   8   0       1445.91       1444.86       113.74 o
   8   8   0          1.08          0.74         2.78 o
   9   8   0       1271.74       1279.04       124.15 o
  -5   9   0        355.52        339.29        10.01 o
  -4   9   0        398.30        385.47         4.22 o
  -3   9   0        290.66        325.90         6.30 o
  -2   9   0          0.03          0.51         1.30 o
  -1   9   0         55.78         77.01         3.53 o
   0   9   0         15.53         15.87         1.26 o
   1   9   0        650.34        655.96        22.63 o
   2   9   0        806.59        838.30        12.38 o
   3   9   0         73.45         58.66         1.93 o
   4   9   0       1699.48       1629.58       114.84 o
   5   9   0        549.18        574.65        95.98 o
   6   9   0        508.30        525.26        75.47 o
   7   9   0        576.88        558.73        58.78 o
   8   9   0        332.24        365.38        47.09 o
  -4  10   0        533.85        486.49        22.88 o
  -3  10   0         76.69         78.15         3.16 o
  -2  10   0        161.71        158.20         4.79 o
  -1  10   0        210.95        259.70         8.75 o
   0  10   0        242.84        270.79         6.89 o
   1  10   0        112.06        139.92         4.10 o
   2  10   0         34.65         28.46         1.60 o
   3  10   0        857.29        853.71        23.31 o
   4  10   0        448.76        484.34        39.95 o
   5  10   0        384.00        385.32        60.48 o
   6  10   0       1030.96        984.78       128.38 o
   7  10   0          0.85          2.89         2.51 o
  -3  11   0         93.15         77.70         3.34 o
  -2  11   0        667.55        650.02        19.01 o
  -1  11   0         89.42         92.38         2.60 o
   0  11   0        144.66        162.07         5.91 o
   1  11   0        200.08        224.96         6.93 o
   2  11   0         52.45         57.25         1.81 o
   3  11   0        435.95        483.19         6.53 o
   4  11   0        259.77        233.39        21.54 o
   5  11   0        349.55        347.14        61.81 o
   6  11   0        139.89        134.91        32.27 o
  -2  12   0         64.27         59.85         2.77 o
  -1  12   0        109.23        101.65         5.06 o
   0  12   0        177.62        191.55         7.03 o
   1  12   0        103.67         99.57         2.79 o
   2  12   0        142.22        162.75         3.73 o
   3  12   0         69.96         75.68         5.11 o
   4  12   0        513.60        481.67        83.60 o
   5  12   0         65.86         69.47         2.75 o
  -4 -12   1         73.48         72.37         4.57 o
  -3 -12   1        315.55        310.76        10.26 o
  -2 -12   1         67.82         72.89         2.36 o
  -1 -12   1        402.28        414.51         9.95 o
   0 -12   1        345.84        343.55         9.89 o
   1 -12   1         89.00         81.08         2.85 o
  -6 -11   1        665.61        590.72       112.29 o
  -5 -11   1         54.98         68.82        10.07 o
  -4 -11   1         82.26         77.47         4.37 o
  -3 -11   1        107.60        124.51         5.09 o
  -2 -11   1        133.69        127.43         3.13 o
  -1 -11   1        599.93        659.20        13.27 o
   0 -11   1         12.21         14.49         1.42 o
   1 -11   1        737.38        755.52        18.95 o
   2 -11   1        132.13        127.53         5.52 o
   3 -11   1        143.05        122.08         3.73 o
  -7 -10   1        501.32        514.79       106.58 o
  -6 -10   1        406.31        368.44        49.76 o
  -5 -10   1        206.31        201.16        38.72 o
  -4 -10   1        777.54        801.48        49.23 o
  -3 -10   1        136.91        177.28         2.73 o
  -2 -10   1        583.96        651.52        14.79 o
  -1 -10   1        154.77        182.44         4.38 o
   0 -10   1        308.37        345.09         8.54 o
   1 -10   1        256.12        273.14         5.88 o
   2 -10   1         53.58         50.34         1.79 o
   3 -10   1        463.56        453.39        16.30 o
   4 -10   1         11.85         11.46         1.64 o
  -8  -9   1        129.39        129.19        25.90 o
  -7  -9   1        409.83        447.40        65.66 o
  -6  -9   1         15.28         18.63         3.30 o
  -5  -9   1        958.89        948.23       127.70 o
  -4  -9   1        163.22        189.86        10.41 o
  -3  -9   1        919.16        969.23        23.94 o
  -2  -9   1       1314.28       1521.74        16.77 o
  -1  -9   1        129.22        135.14         3.92 o
   0  -9   1       1042.80       1132.01        15.78 o
   1  -9   1          6.28         10.57         1.42 o
   2  -9   1       1071.77       1146.06        39.21 o
   3  -9   1          6.14          6.36         1.49 o
   4  -9   1        257.54        232.05         6.93 o
   5  -9   1        482.44        468.79        13.44 o
  -8  -8   1        104.34        114.34        14.87 o
  -7  -8   1         81.18         76.35        12.87 o
  -6  -8   1        287.83        349.69        47.19 o
  -5  -8   1        360.56        370.48        63.25 o
  -4  -8   1        332.02        350.67        36.09 o
  -3  -8   1       1885.42       2083.42        41.34 o
  -2  -8   1        219.28        271.25         4.39 o
  -1  -8   1       3645.59       3902.44        94.77 o
   0  -8   1        556.15        600.00        15.04 o
   1  -8   1        128.61        128.34         1.81 o
   2  -8   1        484.67        494.86        13.28 o
   3  -8   1        759.15        747.96        20.55 o
   4  -8   1        903.64        857.00        13.64 o
   5  -8   1          0.37          0.43         1.33 o
   6  -8   1        322.28        326.41        17.39 o
  -9  -7   1        142.82        127.51        16.26 o
  -8  -7   1        429.22        468.92        56.21 o
  -7  -7   1          2.08          2.76         2.04 o
  -6  -7   1        610.07        631.72        88.63 o
  -5  -7   1        200.36        202.58        28.47 o
  -4  -7   1       1552.85       1548.31       138.00 o
  -3  -7   1        736.41        754.00        20.78 o
  -2  -7   1       2329.11       2391.28        41.79 o
  -1  -7   1       5888.00       6438.04       170.58 o
   0  -7   1        145.96        139.31         3.99 o
   1  -7   1       2149.43       2176.14        44.88 o
   2  -7   1         32.45         47.99         1.34 o
   3  -7   1        889.33        847.19        13.79 o
   4  -7   1         47.34         49.18         2.09 o
   5  -7   1        172.43        176.56         5.75 o
   6  -7   1        310.69        307.18        11.47 o
   7  -7   1         18.92         22.25         2.24 o
  -9  -6   1        760.11        836.44         8.66 o
  -8  -6   1        518.37        572.53        41.21 o
  -7  -6   1        543.70        548.71        66.54 o
  -6  -6   1       1634.18       1805.43       218.66 o
  -5  -6   1        222.71        225.19        27.22 o
  -4  -6   1       1865.68       1811.72       177.03 o
  -3  -6   1       1331.35       1388.29        75.07 o
  -2  -6   1       5069.13       5084.07        29.51 o
  -1  -6   1        344.79        394.86         8.31 o
   0  -6   1       6051.99       5914.35       160.74 o
   1  -6   1       1351.94       1417.03        22.17 o
   2  -6   1        447.01        419.25         7.92 o
   3  -6   1       1475.40       1512.16        36.08 o
   4  -6   1         28.51         35.36         1.42 o
   5  -6   1        408.98        419.15         6.35 o
   6  -6   1         38.92         37.23         2.38 o
   7  -6   1        261.16        259.15        13.79 o
  -9  -5   1        211.09        230.23         9.86 o
  -8  -5   1         69.43         60.00         2.46 o
  -7  -5   1       1464.17       1635.37       124.79 o
  -6  -5   1        618.25        632.02        62.43 o
  -5  -5   1       1636.85       1650.69       177.79 o
  -4  -5   1         19.78         29.77         2.30 o
  -3  -5   1       2239.89       2330.31       197.45 o
  -2  -5   1        309.15        266.76         3.81 o
  -1  -5   1       6068.84       5931.50       115.33 o
   0  -5   1       2041.07       2007.57        56.98 o
   1  -5   1         38.56         15.08         1.37 o
   2  -5   1       2543.53       2452.11        50.51 o
   3  -5   1        880.12        910.42        19.77 o
   4  -5   1         21.99         22.50         1.23 o
   5  -5   1        676.10        664.11        15.53 o
   6  -5   1          0.10          0.17         1.34 o
   7  -5   1        420.78        452.55        17.61 o
   8  -5   1          0.07          0.30         1.64 o
  -9  -4   1         43.04         37.46         2.08 o
  -8  -4   1       1452.97       1431.47        55.15 o
  -7  -4   1         42.42         30.56         1.69 o
  -6  -4   1        540.01        595.05        22.76 o
  -5  -4   1       2484.69       2811.15       167.90 o
  -4  -4   1         47.38         49.59         2.54 o
  -3  -4   1       2147.03       2034.08        60.84 o
  -2  -4   1       1937.96       1910.60        56.46 o
  -1  -4   1       3704.19       3443.99        41.68 o
   0  -4   1          0.13          8.17         2.12 o
   1  -4   1       1189.83       1009.69        13.36 o
   2  -4   1       2167.76       2216.47        22.93 o
   3  -4   1          3.46          4.69         1.12 o
   4  -4   1       2048.97       2026.42        44.49 o
   5  -4   1        140.63        129.78         4.87 o
   6  -4   1         15.77         21.11         1.41 o
   7  -4   1         50.99         53.17         4.47 o
   8  -4   1        246.94        237.54         7.63 o
 -10  -3   1         36.82         37.47         2.12 o
  -9  -3   1        240.02        231.12        13.77 o
  -8  -3   1        856.20        829.96        30.49 o
  -7  -3   1       1729.20       1743.85        65.10 o
  -6  -3   1       2583.86       2722.76        74.02 o
  -5  -3   1         52.00         37.06         1.86 o
  -4  -3   1       4084.11       4434.40       148.56 o
  -3  -3   1       4984.79       5281.76       272.59 o
  -2  -3   1         15.68         11.35         1.82 o
  -1  -3   1        383.12        298.68         4.08 o
   0  -3   1       3465.72       3246.27        92.75 o
   1  -3   1       3667.22       3502.39        78.46 o
   2  -3   1         17.62         21.40         1.64 o
   3  -3   1       4872.14       4615.36        36.68 o
   4  -3   1       1561.17       1498.59        31.67 o
   5  -3   1        765.11        779.37        18.63 o
   6  -3   1        637.65        693.17        23.64 o
   7  -3   1         28.69         25.40         1.67 o
   8  -3   1        447.97        476.71        17.80 o
   9  -3   1         14.05         16.04         2.61 o
 -10  -2   1          7.22          4.54         1.78 o
  -9  -2   1        798.87        746.02        14.28 o
  -8  -2   1        195.48        188.50         4.49 o
  -7  -2   1       1268.44       1227.15        42.82 o
  -6  -2   1        178.20        178.95         5.99 o
  -5  -2   1       1888.99       1888.55        32.76 o
  -4  -2   1       5114.92       5473.40       163.07 o
  -3  -2   1         49.06         48.73         2.12 o
  -2  -2   1       6356.83       5887.69       345.48 o
  -1  -2   1       2282.25       2103.75        45.49 o
   0  -2   1         38.24         41.47         2.11 o
   1  -2   1       4202.30       4507.44        43.90 o
   2  -2   1       5343.35       4923.52        46.98 o
   3  -2   1       2294.34       2091.43        17.67 o
   4  -2   1        140.77        116.23         2.55 o
   5  -2   1       4202.68       4285.33        88.63 o
   6  -2   1        566.90        613.10        17.60 o
   7  -2   1        674.34        691.83        19.13 o
   8  -2   1        260.32        280.88         6.20 o
   9  -2   1         93.62         99.41         3.13 o
 -10  -1   1        671.91        622.70         8.31 o
  -9  -1   1        858.49        864.32        29.42 o
  -8  -1   1         50.28         47.85         2.24 o
  -7  -1   1       1179.43       1100.02         8.45 o
  -6  -1   1        427.25        434.17        11.63 o
  -5  -1   1       1876.77       1868.34        43.52 o
  -4  -1   1         93.60         94.47         2.06 o
  -3  -1   1       3268.65       3174.84       136.75 o
  -2  -1   1        386.30        356.66         7.22 o
  -1  -1   1       7825.20       7576.21        26.79 o
   0  -1   1       7024.21       6881.43        44.17 o
   1  -1   1       8301.20       7948.61        82.30 o
   2  -1   1       2691.08       2612.27        47.63 o
   3  -1   1         29.46         19.79         1.63 o
   4  -1   1       1379.35       1213.43        18.86 o
   5  -1   1       2402.33       2445.85        40.66 o
   6  -1   1        129.10        122.02         2.69 o
   7  -1   1       1659.41       1735.52        10.50 o
   8  -1   1         67.13         71.30         1.86 o
   9  -1   1        456.75        428.14        45.65 o
  -9   0   1         26.11         33.24         1.75 o
  -8   0   1       1922.01       1845.44        34.15 o
  -7   0   1         22.18         17.00         1.71 o
  -6   0   1       2295.85       2205.35        38.68 o
  -5   0   1        177.47        184.68         5.51 o
  -4   0   1       3829.66       3751.65        93.34 o
  -3   0   1       6731.99       6611.26       194.13 o
  -2   0   1      12636.78      13208.37       612.84 o
  -1   0   1       1688.20       1627.00        10.70 o
   0   0   1       1260.63       1136.31        11.24 o
   1   0   1       2942.64       2811.10        64.34 o
   2   0   1       9793.81       9540.87       196.62 o
   3   0   1         39.43         33.53         1.96 o
   4   0   1        314.21        263.04         4.80 o
   5   0   1         19.09         17.32         1.77 o
   6   0   1       3306.40       3365.78        40.68 o
   7   0   1        853.94        878.75        21.35 o
   8   0   1        959.97        966.13        13.07 o
   9   0   1        838.08        897.59        16.45 o
  10   0   1        182.34        177.31         4.03 o
  -9   1   1       1214.37       1180.85        11.84 o
  -8   1   1        493.30        495.31        12.27 o
  -7   1   1        978.50       1008.96        15.70 o
  -6   1   1       2338.67       2276.50        23.62 o
  -5   1   1        354.02        272.64         7.15 o
  -4   1   1       5340.92       5610.59        63.06 o
  -3   1   1          0.91         18.35         9.82 o
  -2   1   1       2044.76       1857.13        26.56 o
  -1   1   1        223.71        209.43         3.70 o
   0   1   1        374.34        379.06         6.76 o
   1   1   1       7613.98       6464.27        32.79 o
   2   1   1       1091.13       1071.86        19.00 o
   3   1   1         11.45         21.83         1.98 o
   4   1   1       2658.42       2691.16       103.12 o
   5   1   1       1825.87       1828.40        15.71 o
   6   1   1       3372.94       3412.56        39.73 o
   7   1   1        919.29        850.30        19.77 o
   8   1   1       2671.15       2744.78        93.71 o
   9   1   1          1.63          3.88         1.46 o
  10   1   1       1180.68       1073.83         7.63 o
  -9   2   1        625.23        640.40        22.66 o
  -8   2   1        355.20        351.91        14.61 o
  -7   2   1       2705.01       2855.90        66.08 o
  -6   2   1          6.39          8.60         1.39 o
  -5   2   1        290.52        254.00         7.84 o
  -4   2   1       5154.56       5320.50        56.55 o
  -3   2   1         10.91          7.63         1.50 o
  -2   2   1       1195.53       1034.19        26.78 o
  -1   2   1        243.28        212.45         3.14 o
   0   2   1        108.32        105.92         2.92 o
   1   2   1       1400.02       1397.38        25.94 o
   2   2   1         21.41         18.82         2.12 o
   3   2   1       7323.09       7266.42       117.52 o
   4   2   1         65.67         84.29         2.19 o
   5   2   1       2770.79       2793.66        41.49 o
   6   2   1        615.28        618.83        15.34 o
   7   2   1        347.49        323.07         5.29 o
   8   2   1       1534.46       1584.06        27.01 o
   9   2   1        842.94        720.57        27.36 o
  10   2   1        763.99        770.25        19.88 o
  -9   3   1        100.84         85.06         1.93 o
  -8   3   1       1579.63       1626.22        36.78 o
  -7   3   1        353.53        390.22         7.47 o
  -6   3   1       1630.46       1751.95        47.71 o
  -5   3   1       1534.08       1382.99        11.75 o
  -4   3   1        538.52        561.40         8.63 o
  -3   3   1       3010.91       2655.39        43.51 o
  -2   3   1         28.01         27.32         1.47 o
  -1   3   1       1500.02       1305.81        11.14 o
   0   3   1       1386.65       1264.35         9.11 o
   1   3   1         94.21        113.55         2.71 o
   2   3   1       7350.80       6864.10       270.27 o
   3   3   1          0.86          3.05         1.64 o
   4   3   1       2567.80       2632.53        52.64 o
   5   3   1       3633.70       3754.66        82.71 o
   6   3   1        630.62        610.24        11.33 o
   7   3   1         80.37         80.05         2.07 o
   8   3   1        394.58        386.99        10.19 o
   9   3   1        389.69        377.71         6.90 o
  10   3   1          6.92          7.53         1.68 o
  -8   4   1        228.84        245.31         2.81 o
  -7   4   1        563.18        581.76        18.85 o
  -6   4   1       1522.59       1584.31        43.97 o
  -5   4   1        134.36        103.75         1.82 o
  -4   4   1       2936.80       2760.65        39.46 o
  -3   4   1       3769.31       3501.13        54.57 o
  -2   4   1        327.02        278.04         2.65 o
  -1   4   1        533.33        426.28         8.90 o
   0   4   1         25.91         22.31         1.35 o
   1   4   1       3163.01       3038.80        36.50 o
   2   4   1        318.66        274.12         7.61 o
   3   4   1       1214.28       1020.01        45.74 o
   4   4   1       1846.30       1634.56        45.62 o
   5   4   1        268.83        340.55        13.04 o
   6   4   1       2334.79       2297.08        86.80 o
   7   4   1         38.09         33.97         1.83 o
   8   4   1        120.68        111.99         4.45 o
   9   4   1         35.10         33.18         1.80 o
  10   4   1        463.16        430.57        11.43 o
  -8   5   1          8.80         10.32         2.17 o
  -7   5   1        889.04        998.80        28.63 o
  -6   5   1         11.29         10.57         1.31 o
  -5   5   1        991.19       1046.42         5.81 o
  -4   5   1       1769.25       1602.96        15.32 o
  -3   5   1         14.74         10.29         1.11 o
  -2   5   1       3128.92       2827.67        34.86 o
  -1   5   1       3455.87       3365.95        51.31 o
   0   5   1        461.66        495.16         8.20 o
   1   5   1        816.88        771.84        28.00 o
   2   5   1       1092.31       1231.26        10.78 o
   3   5   1        612.30        383.89        19.85 o
   4   5   1        210.03        171.72         7.91 o
   5   5   1       3540.18       3483.65       136.44 o
   6   5   1       1348.33       1302.21        44.86 o
   7   5   1        641.64        682.08        23.47 o
   8   5   1        754.00        738.02        14.61 o
   9   5   1         11.09         13.81         1.77 o
  10   5   1        490.26        431.28        10.54 o
  -8   6   1        126.20        133.78         4.38 o
  -7   6   1        121.23        125.15         1.99 o
  -6   6   1        198.65        197.88         5.01 o
  -5   6   1        402.41        377.72        10.17 o
  -4   6   1         51.76         59.75         1.52 o
  -3   6   1       3496.65       3327.66        76.14 o
  -2   6   1       2631.33       2575.81        40.18 o
  -1   6   1         63.63         40.47         1.42 o
   0   6   1       1388.07       1280.82        27.73 o
   1   6   1       4550.63       4605.00       139.68 o
   2   6   1       2815.84       2970.26        26.01 o
   3   6   1        274.02        180.55         7.16 o
   4   6   1       2966.45       2949.14       164.93 o
   5   6   1       3678.12       3755.70       169.92 o
   6   6   1        919.60        925.57        56.91 o
   7   6   1       1721.22       1797.78        99.79 o
   8   6   1        317.02        312.96        11.18 o
   9   6   1        341.84        354.27        15.46 o
  -7   7   1         47.82         44.36         3.46 o
  -6   7   1         80.85         77.39         2.53 o
  -5   7   1         40.21         40.86         1.89 o
  -4   7   1        743.15        726.26         8.23 o
  -3   7   1        833.81        751.00        21.87 o
  -2   7   1        346.95        340.14         7.50 o
  -1   7   1       3137.37       3289.45        74.70 o
   0   7   1       4719.63       4734.03        96.90 o
   1   7   1        257.33        266.24         7.59 o
   2   7   1       5742.24       6007.20       132.93 o
   3   7   1         11.14         11.94         1.40 o
   4   7   1       3121.60       3121.88       175.92 o
   5   7   1        183.26        157.70         6.60 o
   6   7   1       4441.32       4602.26       256.69 o
   7   7   1        344.35        401.01        19.07 o
   8   7   1        827.38        830.17        58.10 o
   9   7   1        552.94        539.30        28.45 o
  -6   8   1        421.24        411.64         4.98 o
  -5   8   1         99.91         94.81         2.95 o
  -4   8   1        132.02        115.69         1.78 o
  -3   8   1         32.34         36.93         1.52 o
  -2   8   1        114.26        116.11         5.96 o
  -1   8   1       2209.02       2085.73        52.66 o
   0   8   1        566.86        547.32        19.07 o
   1   8   1       7521.33       7828.83       198.06 o
   2   8   1       1934.95       1967.91        36.16 o
   3   8   1       1851.28       1975.70        33.41 o
   4   8   1       1610.93       1588.64       110.04 o
   5   8   1        776.38        762.09        39.74 o
   6   8   1        711.93        751.29        34.61 o
   7   8   1        775.96        795.77       133.37 o
   8   8   1       1299.75       1383.97       183.09 o
   9   8   1        268.02        267.30         6.54 o
  -6   9   1        559.69        509.95        15.05 o
  -5   9   1         26.53         18.28         3.06 o
  -4   9   1        263.34        264.44         6.29 o
  -3   9   1         10.08          8.48         1.24 o
  -2   9   1        419.96        428.96         8.82 o
  -1   9   1        136.19        134.21         2.21 o
   0   9   1       1624.19       1665.45        36.88 o
   1   9   1       1997.56       2025.57        46.10 o
   2   9   1        499.21        602.66        11.94 o
   3   9   1       4694.45       5031.11       127.30 o
   4   9   1        595.56        508.20        35.57 o
   5   9   1        918.06        943.24        43.31 o
   6   9   1          9.63         10.67         2.06 o
   7   9   1        542.12        595.34        96.05 o
   8   9   1        202.18        247.24        38.18 o
  -5  10   1        265.66        259.97         9.74 o
  -4  10   1        148.98        147.92         6.17 o
  -3  10   1        240.67        236.62         9.59 o
  -2  10   1        155.51        161.20         4.05 o
  -1  10   1        102.85        138.12         2.66 o
   0  10   1        588.73        645.81        11.97 o
   1  10   1         18.82         25.34         1.81 o
   2  10   1       2329.94       2497.48        43.04 o
   3  10   1        694.68        663.84         4.19 o
   4  10   1        353.49        390.69        26.53 o
   5  10   1        384.80        347.45        18.39 o
   6  10   1         19.13         17.73         2.07 o
   7  10   1        254.33        282.01        37.65 o
   8  10   1         13.24         10.44         5.26 o
  -4  11   1         37.96         30.25         1.93 o
  -3  11   1        465.24        469.72         6.34 o
  -2  11   1         99.45         98.88         1.89 o
  -1  11   1        201.99        208.96         2.44 o
   0  11   1        118.52        135.54         5.31 o
   1  11   1        274.54        302.70        10.91 o
   2  11   1        336.56        353.57         4.33 o
   3  11   1         27.53         43.32         1.83 o
   4  11   1       1125.17       1024.96        62.82 o
   5  11   1          0.98          2.09         1.92 o
   6  11   1        269.93        283.38        33.88 o
   7  11   1         26.73         34.38         2.78 o
  -2  12   1        162.67        156.90         2.45 o
  -1  12   1        392.03        401.45        11.78 o
   0  12   1         78.94         81.82         3.20 o
   1  12   1         29.61         35.04         1.85 o
   2  12   1          1.60          2.85         1.67 o
   3  12   1        696.32        707.34        11.74 o
   4  12   1        125.67        102.91         8.65 o
   5  12   1        505.75        454.20        20.31 o
   6  12   1        417.62        362.09        72.95 o
   0  13   1        917.53        879.41        21.59 o
   1  13   1         27.55         20.02         2.06 o
   2  13   1        222.26        224.48         2.67 o
   3  13   1         23.23         23.19         1.84 o
   4  13   1        191.33        161.40        16.86 o
  -2 -12   2        903.91        889.64        21.06 o
  -1 -12   2        213.74        203.49         4.77 o
  -5 -11   2        316.86        303.07        11.45 o
  -4 -11   2         40.11         36.84         2.23 o
  -3 -11   2        371.52        375.87         5.69 o
  -2 -11   2        330.07        346.69        12.54 o
  -1 -11   2        197.17        214.59         7.83 o
   0 -11   2        647.67        641.93        13.24 o
   1 -11   2        222.56        205.95         7.62 o
   2 -11   2         19.12         11.37         2.38 o
  -6 -10   2        194.48        167.24        33.07 o
  -5 -10   2        647.49        617.93        69.70 o
  -4 -10   2         27.68         24.72         2.21 o
  -3 -10   2        371.85        377.49         7.36 o
  -2 -10   2          0.69          0.99         1.48 o
  -1 -10   2        334.05        355.24         8.43 o
   0 -10   2        590.22        572.83        24.13 o
   1 -10   2        217.52        234.82         6.84 o
   2 -10   2        527.05        504.34        41.34 o
   3 -10   2         60.30         61.32         2.07 o
   4 -10   2          2.21          0.73         1.50 o
  -7  -9   2         21.22         18.25         3.07 o
  -6  -9   2       1100.76       1036.54       172.79 o
  -5  -9   2        647.54        643.01        71.14 o
  -4  -9   2         81.89         77.03         2.61 o
  -3  -9   2        644.98        649.85        10.28 o
  -2  -9   2        125.45        140.64         6.02 o
  -1  -9   2        627.72        619.02        26.14 o
   0  -9   2          2.49          2.65         1.39 o
   1  -9   2        806.94        781.90        24.16 o
   2  -9   2        611.30        607.47        19.84 o
   3  -9   2        590.11        576.31        18.97 o
   4  -9   2        623.73        619.45        14.61 o
   5  -9   2         40.97         32.30         1.70 o
  -8  -8   2          0.11         -1.32         2.47 o
  -7  -8   2       1000.93        963.24        74.74 o
  -6  -8   2        477.03        506.02        65.51 o
  -5  -8   2          2.26          3.23         2.01 o
  -4  -8   2        866.72        850.11        61.37 o
  -3  -8   2          1.43          4.07         1.99 o
  -2  -8   2         20.31         13.04         1.67 o
  -1  -8   2        390.01        377.07        19.24 o
   0  -8   2         43.02         38.45         1.49 o
   1  -8   2        694.89        698.63        21.20 o
   2  -8   2         97.68         99.18         3.07 o
   3  -8   2       1341.64       1366.28        41.96 o
   4  -8   2        320.16        291.58         8.41 o
   5  -8   2        385.21        372.38        15.54 o
   6  -8   2        567.83        533.89        20.18 o
  -8  -7   2        326.25        322.56        39.05 o
  -7  -7   2       1135.27       1177.20       121.05 o
  -6  -7   2        298.17        275.64        39.22 o
  -5  -7   2        994.51       1060.41       148.73 o
  -4  -7   2        366.05        349.77        40.76 o
  -3  -7   2        107.36         92.58         3.12 o
  -2  -7   2         11.58         20.32         1.32 o
  -1  -7   2        663.12        727.80        23.11 o
   0  -7   2        142.95        135.68         3.63 o
   1  -7   2        253.94        295.82         7.26 o
   2  -7   2        138.26        147.71         6.10 o
   3  -7   2        896.31        920.23        24.32 o
   4  -7   2        328.16        357.61        15.52 o
   5  -7   2       1736.37       1766.12       109.46 o
   6  -7   2         14.73         15.17         1.56 o
  -9  -6   2         40.91         39.97         2.80 o
  -8  -6   2       1100.32       1169.78       100.84 o
  -7  -6   2         49.61         61.71         9.83 o
  -6  -6   2        427.89        477.28        69.65 o
  -5  -6   2        622.68        620.95        53.27 o
  -4  -6   2        598.98        594.26        51.97 o
  -3  -6   2       1430.81       1540.71        57.60 o
  -2  -6   2          8.15         18.92         1.75 o
  -1  -6   2         87.75         95.52         3.38 o
   0  -6   2       1835.03       1842.47        47.88 o
   1  -6   2        152.78        145.63         2.58 o
   2  -6   2       1876.80       1888.11        48.72 o
   3  -6   2          8.49         17.73         1.35 o
   4  -6   2       2526.59       2563.85        55.53 o
   5  -6   2        702.18        666.80        38.45 o
   6  -6   2        867.18        874.77        47.70 o
   7  -6   2        477.77        457.61        10.77 o
  -9  -5   2        730.41        738.76        78.99 o
  -8  -5   2        581.03        586.01        52.11 o
  -7  -5   2        742.95        858.34        58.78 o
  -6  -5   2         16.69         20.45         4.03 o
  -5  -5   2        210.23        207.72        15.40 o
  -4  -5   2       1675.15       1785.67       161.70 o
  -3  -5   2         33.30         35.04         7.05 o
  -2  -5   2       1237.58       1382.23        10.04 o
  -1  -5   2       2945.79       3110.32        95.77 o
   0  -5   2       3421.77       3451.38        81.09 o
   1  -5   2       1478.45       1469.75        29.76 o
   2  -5   2        940.95        877.31        20.31 o
   3  -5   2       1145.62       1123.73        15.31 o
   4  -5   2       2204.90       2161.72        55.98 o
   5  -5   2        781.72        850.19        39.38 o
   6  -5   2       1002.02        958.67        42.28 o
   7  -5   2          1.77          1.57         1.65 o
   8  -5   2        577.27        575.78        29.49 o
  -9  -4   2        992.86        952.69        45.18 o
  -8  -4   2          1.15          1.95         2.36 o
  -7  -4   2       2724.33       2919.06       100.71 o
  -6  -4   2          5.31          1.70         2.29 o
  -5  -4   2        322.19        376.77        29.86 o
  -4  -4   2       1962.04       2007.19       162.35 o
  -3  -4   2         24.73         31.58         2.59 o
  -2  -4   2        739.40        785.72        12.51 o
  -1  -4   2       3005.64       2894.04        57.33 o
   0  -4   2        869.00        801.83        21.23 o
   1  -4   2       6182.95       6139.22       108.61 o
   2  -4   2         26.89         46.25         1.61 o
   3  -4   2       1001.84        928.18         8.90 o
   4  -4   2         85.45         86.29         5.16 o
   5  -4   2       1801.28       1872.94        90.33 o
   6  -4   2          0.47          2.15         1.61 o
   7  -4   2        450.23        477.26         7.14 o
   8  -4   2        363.85        364.74         6.08 o
  -9  -3   2        331.22        295.48        12.08 o
  -8  -3   2       1273.61       1379.20        76.18 o
  -7  -3   2       2032.07       2094.13        77.58 o
  -6  -3   2        128.56        145.80         6.02 o
  -5  -3   2       5074.19       5545.74       184.71 o
  -4  -3   2       2940.57       3219.37       197.03 o
  -3  -3   2       5295.41       5452.19       199.37 o
  -2  -3   2       1377.64       1213.62        40.25 o
  -1  -3   2        630.22        665.25         9.94 o
   0  -3   2       1399.97       1208.35        27.22 o
   1  -3   2         53.54         92.66         2.23 o
   2  -3   2       3368.69       3036.69        67.96 o
   3  -3   2       1764.32       1761.68        20.00 o
   4  -3   2        511.61        456.73         7.84 o
   5  -3   2       1711.52       1857.58        61.95 o
   6  -3   2        461.85        523.42        18.94 o
   7  -3   2        315.13        319.51        10.09 o
   8  -3   2          1.74          1.41         1.82 o
   9  -3   2        363.33        349.93        13.28 o
  -9  -2   2          3.80          3.81         1.79 o
  -8  -2   2        818.05        774.97        22.80 o
  -7  -2   2        130.06        126.92         6.40 o
  -6  -2   2        957.10        919.64        37.05 o
  -5  -2   2       4076.09       4367.94       115.22 o
  -4  -2   2       2068.70       2056.53        65.11 o
  -3  -2   2       6898.74       7281.22       271.85 o
  -2  -2   2         80.84         79.66         3.70 o
  -1  -2   2       2262.73       2071.79        36.32 o
   0  -2   2       2040.58       1739.50        13.24 o
   1  -2   2      21892.10      23898.27       314.64 o
   2  -2   2        357.41        249.57         5.09 o
   3  -2   2        430.17        358.61         3.70 o
   4  -2   2       5207.97       5011.36       112.21 o
   5  -2   2        383.45        428.55        15.44 o
   6  -2   2        693.92        776.54        13.93 o
   7  -2   2        165.03        198.92         3.37 o
   8  -2   2        346.06        354.22        13.96 o
   9  -2   2        181.79        171.73         6.59 o
  -9  -1   2        195.46        195.67        10.70 o
  -8  -1   2        187.03        179.60         3.78 o
  -7  -1   2         31.24         33.75         2.68 o
  -6  -1   2        191.01        195.32         3.32 o
  -5  -1   2         12.73         13.52         1.56 o
  -4  -1   2       6859.38       7056.07       194.95 o
  -3  -1   2       1754.03       1676.65        45.29 o
  -2  -1   2        608.53        535.07        16.21 o
  -1  -1   2       3153.42       2992.83        18.74 o
   0  -1   2       4658.48       4621.40        35.39 o
   1  -1   2      29453.74      32751.82       582.52 o
   2  -1   2          2.70          6.57         1.50 o
   3  -1   2       5402.87       4885.52        97.21 o
   4  -1   2        858.47        803.17        12.44 o
   5  -1   2       1525.10       1531.01        47.62 o
   6  -1   2       1317.76       1376.01        38.29 o
   7  -1   2          1.53          0.72         1.46 o
   8  -1   2        260.55        272.61         7.91 o
   9  -1   2          5.69          4.60         1.65 o
  -9   0   2        301.82        329.46         8.83 o
  -8   0   2          1.67          1.20         1.96 o
  -7   0   2          0.83          3.02         1.51 o
  -6   0   2         37.20         43.61         1.68 o
  -5   0   2       2554.29       2632.96        68.31 o
  -4   0   2       5054.69       5524.01       207.61 o
  -3   0   2       1473.89       1548.84        56.77 o
  -2   0   2       6225.33       5911.42       104.91 o
  -1   0   2       3965.08       3912.21       102.45 o
   0   0   2      12057.41      11495.39        68.91 o
   1   0   2      12601.53      12069.04        90.63 o
   2   0   2        697.86        637.35         8.66 o
   3   0   2       1359.94       1146.78        30.23 o
   4   0   2       1024.22       1050.35        26.07 o
   5   0   2       5795.22       5822.00        96.20 o
   6   0   2          7.45         11.59         1.32 o
   7   0   2       1049.27       1084.44        16.19 o
   8   0   2        709.16        681.37        11.19 o
   9   0   2         54.53         61.73         1.89 o
  -9   1   2        166.92        159.29         4.04 o
  -8   1   2         97.53        103.77         2.76 o
  -7   1   2         15.80         20.28         1.42 o
  -6   1   2         76.94         68.96         1.83 o
  -5   1   2        973.86       1000.17        36.03 o
  -4   1   2        791.01        924.43        30.43 o
  -3   1   2      14882.95      14765.59       516.86 o
  -2   1   2       4037.48       3872.33       116.22 o
  -1   1   2       5093.68       5105.13        15.12 o
   0   1   2       7949.10       8026.38        22.41 o
   1   1   2       2711.20       2420.91       118.36 o
   2   1   2      11322.29      11080.69       174.76 o
   3   1   2        386.10        433.99         6.72 o
   4   1   2       7272.66       7182.73       111.94 o
   5   1   2        207.05        239.00         3.06 o
   6   1   2       1419.48       1406.60        23.27 o
   7   1   2       2022.25       2010.54        40.61 o
   8   1   2        546.21        549.30         5.03 o
   9   1   2       1230.19       1205.37        35.17 o
  10   1   2        177.99        153.86         5.13 o
  -9   2   2        127.93        119.08         3.94 o
  -8   2   2        248.61        291.08         5.65 o
  -7   2   2        734.01        763.72        14.08 o
  -6   2   2         44.25         54.26         1.63 o
  -5   2   2       1062.05        987.13        22.79 o
  -4   2   2        492.34        478.07         3.10 o
  -3   2   2       1925.46       1735.10        37.96 o
  -2   2   2        167.79        152.14         4.50 o
  -1   2   2      11284.21      11321.09       147.06 o
   0   2   2       7468.25       7548.87       156.55 o
   1   2   2      23895.69      23451.14       883.21 o
   2   2   2       1134.73        995.05        40.11 o
   3   2   2        896.80        850.69        18.62 o
   4   2   2       1007.32       1008.37        31.50 o
   5   2   2        366.05        371.06         3.31 o
   6   2   2       2065.51       1981.45        17.38 o
   7   2   2         94.65        100.10         2.00 o
   8   2   2          4.68          2.44         1.42 o
   9   2   2       1482.55       1374.30        27.42 o
  10   2   2          8.16          4.00         1.80 o
  -9   3   2        863.60        823.73         4.76 o
  -8   3   2         76.33         87.62         5.10 o
  -7   3   2         40.33         43.99         1.53 o
  -6   3   2       1382.16       1403.66        17.89 o
  -5   3   2        156.66        136.98         5.93 o
  -4   3   2       1704.62       1543.52        26.10 o
  -3   3   2        100.44        131.22         2.01 o
  -2   3   2       1909.40       1761.08        29.73 o
  -1   3   2       1997.17       1672.38        27.31 o
   0   3   2      11777.29      11565.72       290.74 o
   1   3   2      11528.14      11939.99        43.63 o
   2   3   2       3985.90       3750.79       135.24 o
   3   3   2        656.23        620.86        26.74 o
   4   3   2        996.08       1071.99        30.72 o
   5   3   2        594.51        627.35         9.91 o
   6   3   2        584.66        568.37        12.32 o
   7   3   2         20.80         21.70         2.87 o
   8   3   2        566.87        574.08         4.81 o
   9   3   2        128.99        125.36         4.13 o
  10   3   2        506.51        510.85        14.49 o
  -8   4   2        320.93        331.44         4.50 o
  -7   4   2       1413.18       1441.07        22.79 o
  -6   4   2        549.10        559.00        18.99 o
  -5   4   2        974.75        920.09        26.50 o
  -4   4   2        741.27        745.66        13.57 o
  -3   4   2        461.21        465.71         6.72 o
  -2   4   2        348.90        266.94         3.62 o
  -1   4   2        387.21        321.86         4.16 o
   0   4   2       6956.96       6364.39        92.46 o
   1   4   2          5.61         13.82         1.48 o
   2   4   2       3891.60       3807.05       127.84 o
   3   4   2        801.84        727.58        28.62 o
   4   4   2        826.42        998.85        28.52 o
   5   4   2        448.03        447.81        13.41 o
   6   4   2         10.22         13.28         1.49 o
   7   4   2        716.97        724.50        23.99 o
   8   4   2        210.96        223.74         5.68 o
   9   4   2        542.65        558.09        11.65 o
  10   4   2        716.75        694.83        27.28 o
  -8   5   2        244.48        223.05         2.83 o
  -7   5   2        509.24        536.54        12.93 o
  -6   5   2         91.56         82.61         3.18 o
  -5   5   2       2993.01       3051.00        61.67 o
  -4   5   2         52.47         52.50         2.01 o
  -3   5   2       1134.73       1150.31        17.99 o
  -2   5   2        478.98        461.15         3.50 o
  -1   5   2        276.21        251.61         2.54 o
   0   5   2       1948.94       1785.92        40.85 o
   1   5   2       1355.01       1223.09        26.66 o
   2   5   2       5889.68       6380.57       124.19 o
   3   5   2        155.75        166.96        10.00 o
   4   5   2       1235.66       1229.98        52.64 o
   5   5   2        468.15        489.77        17.53 o
   6   5   2          2.01          9.96         1.76 o
   7   5   2        226.28        248.94        11.88 o
   8   5   2          2.16          3.59         1.50 o
   9   5   2        777.64        762.95        18.65 o
  10   5   2         13.37         14.30         1.90 o
  -8   6   2        263.22        272.61        11.82 o
  -7   6   2          5.90          3.49         1.33 o
  -6   6   2        641.97        660.20        23.61 o
  -5   6   2        306.02        342.10         3.06 o
  -4   6   2       1240.84       1261.13        18.05 o
  -3   6   2       1520.29       1513.98        23.01 o
  -2   6   2        290.50        261.16         4.21 o
  -1   6   2       7180.26       7485.57       155.27 o
   0   6   2         14.68         23.43         1.49 o
   1   6   2       1752.13       1646.17        45.33 o
   2   6   2         69.88         94.58         2.24 o
   3   6   2       2152.05       2290.27       131.29 o
   4   6   2       1871.08       2145.92       143.92 o
   5   6   2          1.18          3.00         1.43 o
   6   6   2       1217.73       1516.36        79.26 o
   7   6   2        595.90        637.39        41.13 o
   8   6   2        134.20        146.31         5.77 o
   9   6   2        128.20        127.31         2.67 o
  -7   7   2        238.58        242.87         7.39 o
  -6   7   2        697.32        750.16         9.96 o
  -5   7   2        188.23        186.00         4.54 o
  -4   7   2       1182.97       1293.56        33.11 o
  -3   7   2        190.31        197.16         6.78 o
  -2   7   2       1649.43       1636.96        27.91 o
  -1   7   2       1825.35       1881.26        23.92 o
   0   7   2        642.42        637.14        11.33 o
   1   7   2        391.95        430.82        11.79 o
   2   7   2       1180.14       1184.29        20.24 o
   3   7   2        538.32        572.70        20.15 o
   4   7   2          1.94         10.43         1.99 o
   5   7   2        651.09        768.03        39.66 o
   6   7   2        833.30        980.19        62.54 o
   7   7   2          6.44          6.23         1.75 o
   8   7   2       1282.65       1338.13        83.80 o
   9   7   2         52.04         57.89         3.17 o
  -6   8   2        375.80        353.98         5.95 o
  -5   8   2       1030.43       1045.87        20.58 o
  -4   8   2         51.83         55.63         1.57 o
  -3   8   2       1132.17       1215.76        37.55 o
  -2   8   2        931.45        937.16        17.17 o
  -1   8   2        221.73        191.41         3.64 o
   0   8   2       1230.01       1352.58        22.68 o
   1   8   2         84.54         91.72         1.93 o
   2   8   2        483.33        500.90         7.48 o
   3   8   2        484.23        490.19         8.17 o
   4   8   2         65.49         58.67         3.93 o
   5   8   2        471.64        515.29        30.68 o
   6   8   2        103.27        103.55         6.87 o
   7   8   2       1017.96       1133.74        83.48 o
   8   8   2        694.79        779.26       131.39 o
   9   8   2        189.27        182.55        13.88 o
  -6   9   2          1.70          0.87         1.25 o
  -5   9   2        828.79        827.88        24.91 o
  -4   9   2        155.64        172.16         5.29 o
  -3   9   2        744.91        732.02         8.09 o
  -2   9   2         12.71         13.15         1.49 o
  -1   9   2       1373.57       1514.05        39.33 o
   0   9   2        675.10        751.50        14.24 o
   1   9   2        321.55        350.27        14.72 o
   2   9   2       1871.05       1945.96        66.29 o
   3   9   2         91.56        109.36         1.97 o
   4   9   2        805.81        745.47        55.14 o
   5   9   2        796.27        820.35        39.16 o
   6   9   2         46.15         66.14         4.62 o
   7   9   2       1233.13       1335.68        86.46 o
   8   9   2        144.92        160.77        14.37 o
  -5  10   2          7.09          5.64         1.56 o
  -4  10   2        251.47        229.47         4.61 o
  -3  10   2         50.64         52.22         2.15 o
  -2  10   2        142.07        154.84         3.44 o
  -1  10   2        673.37        759.88        13.47 o
   0  10   2         22.57         27.88         1.76 o
   1  10   2        766.44        911.36        17.39 o
   2  10   2        560.48        575.83        10.87 o
   3  10   2        192.00        182.78         3.76 o
   4  10   2       2009.17       1920.28       106.30 o
   5  10   2         40.58         26.13         2.32 o
   6  10   2        170.45        217.89        11.50 o
   7  10   2         36.20         36.29         4.45 o
   8  10   2        556.85        607.09        81.17 o
  -4  11   2        486.86        472.70         4.57 o
  -3  11   2          0.70          0.08         1.38 o
  -2  11   2        253.00        250.23         8.28 o
  -1  11   2         38.96         42.34         1.74 o
   0  11   2        108.84        152.37         4.61 o
   1  11   2         42.83         56.77         1.69 o
   2  11   2          2.60          3.67         1.35 o
   3  11   2       1258.97       1306.40        19.58 o
   4  11   2        100.08        105.41         5.95 o
   5  11   2        291.57        257.40        14.27 o
   6  11   2        136.16        163.38         9.57 o
   7  11   2        244.06        253.80        24.81 o
  -3  12   2         94.09         88.20         2.93 o
  -2  12   2        288.01        280.58         9.06 o
  -1  12   2         11.29          7.60         1.76 o
   0  12   2        432.68        463.52        12.22 o
   1  12   2        361.79        371.78        11.10 o
   2  12   2        193.97        237.83         7.89 o
   3  12   2        184.40        183.57         3.20 o
   4  12   2        317.96        296.85        14.73 o
   5  12   2        980.08        861.31        80.93 o
   6  12   2          0.97          1.51         2.18 o
  -1  13   2         54.97         51.78         2.09 o
   0  13   2        194.55        186.15         4.60 o
   1  13   2        279.88        268.93         6.90 o
   2  13   2        108.58        107.59         3.00 o
   3  13   2         58.53         59.58         2.22 o
   4  13   2        779.55        709.28        46.45 o
  -4 -11   3        107.45        106.43         4.44 o
  -3 -11   3        350.63        367.09        14.19 o
  -2 -11   3          2.56          2.84         1.70 o
  -1 -11   3        580.48        554.75        13.34 o
   0 -11   3        426.37        415.90        12.01 o
   1 -11   3        154.22        139.08         3.96 o
  -6 -10   3        292.04        259.10        39.84 o
  -5 -10   3          3.78          3.43         2.42 o
  -4 -10   3        225.27        232.11        11.20 o
  -3 -10   3        160.79        175.56         5.97 o
  -2 -10   3        491.71        493.81        19.41 o
  -1 -10   3        493.27        548.20        10.00 o
   0 -10   3         43.34         42.98         2.34 o
   1 -10   3        692.58        701.63        22.68 o
   2 -10   3        107.75        111.91         2.78 o
   3 -10   3        309.95        285.45         8.66 o
  -7  -9   3        398.58        392.56        78.99 o
  -6  -9   3        375.26        361.75        78.03 o
  -5  -9   3         95.02        110.38        17.58 o
  -4  -9   3        685.33        657.55        30.24 o
  -3  -9   3         10.91         13.12         1.66 o
  -2  -9   3        935.11       1005.89        38.13 o
  -1  -9   3         53.07         55.35         1.67 o
   0  -9   3       1507.04       1514.32        38.24 o
   1  -9   3        471.04        494.62        15.77 o
   2  -9   3        302.61        330.51        12.36 o
   3  -9   3        760.50        720.09        14.11 o
   4  -9   3          5.67          1.86         1.45 o
  -7  -8   3        275.30        289.50        47.45 o
  -6  -8   3        138.33        168.04        15.34 o
  -5  -8   3        846.54        787.86        95.23 o
  -4  -8   3       1155.71       1169.72        92.49 o
  -3  -8   3        141.97        149.74         3.47 o
  -2  -8   3        387.17        411.80        13.29 o
  -1  -8   3        401.28        434.12        11.16 o
   0  -8   3       1376.40       1445.35        34.67 o
   1  -8   3         66.64         76.33         2.57 o
   2  -8   3       1304.42       1299.38        33.67 o
   3  -8   3         77.24         74.47         3.11 o
   4  -8   3        724.83        704.52        18.73 o
   5  -8   3        180.31        180.46         5.56 o
  -8  -7   3         21.82         24.07         2.28 o
  -7  -7   3         10.62          7.84         2.58 o
  -6  -7   3        634.83        668.30       110.62 o
  -5  -7   3       1326.06       1269.77       166.28 o
  -4  -7   3         12.61         17.77         1.91 o
  -3  -7   3       1790.55       1808.51        46.20 o
  -2  -7   3         81.90         84.19         1.77 o
  -1  -7   3        294.14        319.48         6.22 o
   0  -7   3        181.95        199.19         4.24 o
   1  -7   3       1390.42       1428.47        29.78 o
   2  -7   3        262.36        267.79         9.39 o
   3  -7   3       1133.56       1146.43        33.20 o
   4  -7   3        268.08        252.57         4.53 o
   5  -7   3         20.58         28.48         1.66 o
   6  -7   3        164.55        160.22         7.95 o
  -8  -6   3         44.36         66.49         8.86 o
  -7  -6   3         29.28         25.24         3.39 o
  -6  -6   3         80.40         80.77         5.22 o
  -5  -6   3         25.37         29.95         3.70 o
  -4  -6   3       2861.36       2944.87       242.20 o
  -3  -6   3       1039.10       1014.55        40.52 o
  -2  -6   3       3629.22       3557.68        30.49 o
  -1  -6   3       2211.05       2225.55        44.60 o
   0  -6   3       1001.00        994.28        24.18 o
   1  -6   3        451.42        477.90        10.09 o
   2  -6   3       1078.27       1090.54        14.13 o
   3  -6   3       1205.22       1215.63        36.98 o
   4  -6   3         70.41         59.69         1.52 o
   5  -6   3        435.16        444.21        17.90 o
   6  -6   3        214.61        229.66        13.15 o
   7  -6   3         40.43         35.72         2.57 o
  -9  -5   3        268.39        268.08         5.34 o
  -8  -5   3        142.45        172.18         7.57 o
  -7  -5   3        541.29        525.12        49.18 o
  -6  -5   3        295.16        253.70        28.60 o
  -5  -5   3        471.29        476.30        26.38 o
  -4  -5   3        748.61        763.28        77.20 o
  -3  -5   3       2095.02       2018.53        82.22 o
  -2  -5   3       9433.57       9388.19       200.96 o
  -1  -5   3        294.60        271.22         5.51 o
   0  -5   3       5396.25       5208.59        94.68 o
   1  -5   3        429.10        478.38        10.52 o
   2  -5   3       1241.64       1216.08        18.11 o
   3  -5   3        403.14        363.56        10.41 o
   4  -5   3       1698.94       1661.76        43.56 o
   5  -5   3        518.86        568.00        31.51 o
   6  -5   3          3.78          5.34         1.67 o
   7  -5   3        204.16        230.70        11.27 o
  -9  -4   3        198.14        203.55        12.85 o
  -8  -4   3        268.23        254.52        11.10 o
  -7  -4   3       1830.88       1977.20       129.61 o
  -6  -4   3        512.29        497.47        43.77 o
  -5  -4   3        765.58        873.97        52.51 o
  -4  -4   3        196.89        194.28         8.93 o
  -3  -4   3       5093.32       4789.08       299.73 o
  -2  -4   3         43.20         23.70         1.74 o
  -1  -4   3       5031.49       4681.42        59.36 o
   0  -4   3       4607.80       4699.43        89.87 o
   1  -4   3         89.40        143.89         7.82 o
   2  -4   3        870.61        932.75        18.19 o
   3  -4   3        310.39        251.50         3.95 o
   4  -4   3        104.90        130.54         4.99 o
   5  -4   3          0.81          2.59         1.52 o
   6  -4   3        984.47       1057.07        53.93 o
   7  -4   3        382.92        367.63        23.24 o
   8  -4   3          2.64          1.62         1.61 o
  -9  -3   3        136.29        110.11         4.34 o
  -8  -3   3       2712.40       2924.73       229.91 o
  -7  -3   3        688.94        819.89        38.72 o
  -6  -3   3       2609.38       2990.26       166.64 o
  -5  -3   3        281.26        331.43        14.04 o
  -4  -3   3       1275.27       1415.07        93.07 o
  -3  -3   3        705.26        715.98        41.59 o
  -2  -3   3        953.85        911.94        23.84 o
  -1  -3   3       7043.54       6775.00        90.22 o
   0  -3   3         78.96         69.66         2.15 o
   1  -3   3       8579.05       9064.50       168.19 o
   2  -3   3        268.77        299.63         6.08 o
   3  -3   3         15.08         21.85         1.50 o
   4  -3   3        282.28        285.98        11.73 o
   5  -3   3         98.19         92.54         1.83 o
   6  -3   3        825.26        869.95        28.95 o
   7  -3   3          0.09          0.34         1.25 o
   8  -3   3        697.31        714.21        24.74 o
  -9  -2   3       1263.31       1228.09        59.93 o
  -8  -2   3       1578.25       1600.08        95.27 o
  -7  -2   3        966.98        994.92        55.97 o
  -6  -2   3       2512.02       2888.26       154.22 o
  -5  -2   3          9.21         14.16         1.44 o
  -4  -2   3        811.60        907.35        45.01 o
  -3  -2   3          7.60          4.11         1.42 o
  -2  -2   3       5602.68       5732.37       231.17 o
  -1  -2   3        346.53        382.98        12.14 o
   0  -2   3       3391.37       3183.18        67.10 o
   1  -2   3      18163.95      19375.07       328.29 o
   2  -2   3       3723.13       4044.85        51.82 o
   3  -2   3       3856.12       3839.10        62.13 o
   4  -2   3        999.17       1002.90        25.41 o
   5  -2   3          8.49         10.21         1.35 o
   6  -2   3        292.89        317.42        18.82 o
   7  -2   3        206.40        231.25         5.92 o
   8  -2   3        128.07        153.79         5.95 o
   9  -2   3         37.97         32.17         2.20 o
  -9  -1   3        635.91        598.20        18.77 o
  -8  -1   3          0.31          1.43         1.56 o
  -7  -1   3       3730.38       3772.25       159.18 o
  -6  -1   3        453.11        491.21        19.83 o
  -5  -1   3       3010.15       2843.99        74.63 o
  -4  -1   3       1892.25       2015.84        86.25 o
  -3  -1   3        545.95        612.00        20.33 o
  -2  -1   3        670.63        617.03        16.66 o
  -1  -1   3        672.14        728.91         7.15 o
   0  -1   3       2143.60       1756.94        19.97 o
   1  -1   3       4160.38       4416.85       107.22 o
   2  -1   3       6206.70       6448.16        86.93 o
   3  -1   3       3158.99       3496.53        44.62 o
   4  -1   3        320.99        378.18        10.13 o
   5  -1   3       1886.69       1984.55        74.71 o
   6  -1   3        210.25        227.48         7.12 o
   7  -1   3        305.68        333.45         3.85 o
   8  -1   3         21.77         16.38         1.51 o
   9  -1   3        534.88        537.15         8.76 o
  -9   0   3         91.63         82.70         2.25 o
  -8   0   3       1462.54       1419.00        70.26 o
  -7   0   3        812.97        807.65        31.99 o
  -6   0   3       1860.60       1805.78        48.70 o
  -5   0   3       4000.37       3896.03       160.27 o
  -4   0   3          8.24         62.69        16.09 o
  -3   0   3      12154.42      12818.56       415.28 o
  -2   0   3        356.45        366.88         4.34 o
  -1   0   3        481.70        438.78        11.63 o
   0   0   3       2570.95       2494.22        35.02 o
   1   0   3         19.70         18.49         1.47 o
   2   0   3       4384.81       4336.89        60.34 o
   3   0   3        699.21        720.97         7.11 o
   4   0   3        176.35        123.86         3.60 o
   5   0   3       3962.26       4117.11       123.40 o
   6   0   3        228.36        222.53         4.03 o
   7   0   3       2092.95       2198.92        20.77 o
   8   0   3         13.43         12.54         1.68 o
   9   0   3        898.59        920.38        30.40 o
  -9   1   3        117.90        122.63         5.84 o
  -8   1   3        891.88        892.50        46.75 o
  -7   1   3        201.76        233.50        10.22 o
  -6   1   3       3959.99       3790.19       146.04 o
  -5   1   3        775.12        770.08        31.04 o
  -4   1   3       3194.27       2837.90        96.80 o
  -3   1   3       3624.65       3960.29       125.72 o
  -2   1   3        897.53        771.86        11.76 o
  -1   1   3       1155.79       1180.82        15.21 o
   0   1   3       1236.44       1177.67        22.50 o
   1   1   3         21.66         40.26         2.00 o
   2   1   3       3092.80       3100.11        88.89 o
   3   1   3         31.11         32.31         1.73 o
   4   1   3       5431.49       5624.45       128.22 o
   5   1   3        217.18        249.56         6.22 o
   6   1   3       6117.76       6314.85       109.99 o
   7   1   3        198.26        230.46         5.61 o
   8   1   3        115.69        122.58         2.03 o
   9   1   3       1148.58       1127.52        14.36 o
  10   1   3        407.73        369.84        11.18 o
  -9   2   3       1023.19       1019.07        22.42 o
  -8   2   3         87.94         92.70         3.78 o
  -7   2   3       1301.67       1338.92        41.72 o
  -6   2   3         53.02         45.14         1.48 o
  -5   2   3       2709.32       2662.90        78.76 o
  -4   2   3       2243.87       2086.00        62.28 o
  -3   2   3        945.54        764.38        17.02 o
  -2   2   3       4156.26       4281.26        79.51 o
  -1   2   3       1042.55       1023.75        12.01 o
   0   2   3        217.29        172.92         3.02 o
   1   2   3        102.79         98.64         2.71 o
   2   2   3       1605.75       1389.20        64.19 o
   3   2   3       2114.30       2140.46        37.59 o
   4   2   3        666.81        711.78        12.88 o
   5   2   3       3530.14       3840.54        32.36 o
   6   2   3       3874.91       4065.98        29.60 o
   7   2   3       1255.27       1245.75        18.99 o
   8   2   3        651.12        662.57         5.88 o
   9   2   3         55.32         61.32         1.92 o
  10   2   3        331.93        328.21        10.00 o
  -9   3   3        449.38        434.41        17.56 o
  -8   3   3       1151.00       1134.55        36.35 o
  -7   3   3       1219.39       1274.03        23.91 o
  -6   3   3        387.51        423.36        20.89 o
  -5   3   3       1223.93       1222.46        14.14 o
  -4   3   3         99.74        111.24         3.51 o
  -3   3   3       4280.59       4339.97        76.13 o
  -2   3   3       2087.42       2128.56        29.42 o
  -1   3   3        530.79        502.05        10.70 o
   0   3   3       5892.73       5863.96        76.53 o
   1   3   3       1043.12        871.07         7.91 o
   2   3   3       2750.23       2421.14        92.70 o
   3   3   3       1357.59       1221.41        82.74 o
   4   3   3       1284.38       1571.96        45.74 o
   5   3   3       7360.40       7762.17       142.00 o
   6   3   3        623.22        579.58         7.86 o
   7   3   3       5312.45       5287.92       109.99 o
   8   3   3         83.03         90.88         2.67 o
   9   3   3        407.92        403.49         7.22 o
  10   3   3        195.18        176.32        34.15 o
  -8   4   3       1311.59       1310.98        35.44 o
  -7   4   3         16.17         26.73         1.77 o
  -6   4   3       1829.72       2019.92        63.96 o
  -5   4   3        269.80        285.98         8.54 o
  -4   4   3        235.29        268.43         2.25 o
  -3   4   3       1832.40       1693.86        29.57 o
  -2   4   3       1319.96       1313.71        15.55 o
  -1   4   3       4453.49       4305.57        68.58 o
   0   4   3        830.55        785.06        13.63 o
   1   4   3       5309.89       5153.95       160.90 o
   2   4   3       4946.29       4720.63        86.57 o
   3   4   3         18.70         15.88         1.71 o
   4   4   3        548.51        354.75        15.98 o
   5   4   3        433.23        431.95        12.96 o
   6   4   3       2986.28       3129.26        89.85 o
   7   4   3        601.71        589.95        19.00 o
   8   4   3        528.33        496.16         6.78 o
   9   4   3       1618.87       1566.64        41.16 o
  10   4   3         28.58         25.99         2.24 o
  -8   5   3        317.04        343.77        10.51 o
  -7   5   3        824.36        837.32        38.05 o
  -6   5   3        969.34       1058.27        23.66 o
  -5   5   3         18.00         12.59         1.24 o
  -4   5   3       1155.04       1096.43        11.50 o
  -3   5   3        766.06        677.97         5.83 o
  -2   5   3       1810.68       1700.31        22.10 o
  -1   5   3       4162.99       4134.38        58.51 o
   0   5   3       3903.62       3889.63       103.92 o
   1   5   3       4574.83       5022.57        51.83 o
   2   5   3        101.09        136.66         2.52 o
   3   5   3       3318.38       3338.99       158.24 o
   4   5   3       1769.87       1702.89        89.20 o
   5   5   3        189.83        190.71         9.21 o
   6   5   3       2265.60       2167.62        89.00 o
   7   5   3        472.32        493.36        16.82 o
   8   5   3        518.24        497.79        16.16 o
   9   5   3         36.94         41.65         1.88 o
  10   5   3        531.86        489.21        10.04 o
  -8   6   3        140.03        115.26         7.37 o
  -7   6   3        988.44        997.61        49.25 o
  -6   6   3         88.88        105.47         1.74 o
  -5   6   3        484.14        528.90        10.78 o
  -4   6   3       1600.21       1436.35        21.37 o
  -3   6   3         49.85         61.55         1.37 o
  -2   6   3       1814.70       1539.43        27.27 o
  -1   6   3       1888.59       2132.87        25.49 o
   0   6   3       2268.30       2317.37        23.58 o
   1   6   3       3080.78       3234.18        54.15 o
   2   6   3       4425.91       4696.08        43.32 o
   3   6   3       3816.35       3884.29       221.43 o
   4   6   3         54.64         64.58         2.49 o
   5   6   3       5764.25       6070.77       346.75 o
   6   6   3        546.94        573.34        34.32 o
   7   6   3        911.08        857.29        30.63 o
   8   6   3        352.47        355.59        15.01 o
   9   6   3        465.83        428.51        12.55 o
  10   6   3        416.60        418.64        22.03 o
  -7   7   3        182.57        187.32         7.27 o
  -6   7   3        173.80        178.32         6.50 o
  -5   7   3        628.32        615.40        13.62 o
  -4   7   3         91.04         77.14         2.60 o
  -3   7   3        387.68        313.75         5.84 o
  -2   7   3        955.43        889.05        10.93 o
  -1   7   3        238.18        308.39         6.12 o
   0   7   3       1922.23       1989.38        23.63 o
   1   7   3          6.36         12.02         1.28 o
   2   7   3       2678.43       2795.08        48.33 o
   3   7   3        281.21        281.86         8.81 o
   4   7   3       4094.72       4038.32       283.96 o
   5   7   3       3758.80       3699.98       211.36 o
   6   7   3       1437.41       1487.73        82.98 o
   7   7   3       1696.29       1737.33       100.21 o
   8   7   3          3.48          3.41         1.90 o
   9   7   3        373.93        363.95        27.13 o
  -7   8   3        127.05        115.17         5.11 o
  -6   8   3          5.06          3.93         1.27 o
  -5   8   3        507.62        514.43        14.28 o
  -4   8   3         68.30         52.99         2.30 o
  -3   8   3        472.65        477.79        12.56 o
  -2   8   3         27.91         31.40         1.49 o
  -1   8   3        751.12        727.54        11.44 o
   0   8   3       2028.36       1971.73        40.42 o
   1   8   3        470.80        449.61        12.16 o
   2   8   3       1000.14       1072.26        22.71 o
   3   8   3       1938.01       1882.77        29.97 o
   4   8   3       3436.31       3262.37       140.79 o
   5   8   3        104.99        103.91         6.61 o
   6   8   3       2799.28       3049.89       162.91 o
   7   8   3         85.06        103.59         7.78 o
   8   8   3        347.00        367.76        31.94 o
   9   8   3        189.52        203.46        15.47 o
  -6   9   3         26.44         26.92         1.65 o
  -5   9   3          0.54          1.36         1.51 o
  -4   9   3        221.92        214.93         4.06 o
  -3   9   3        147.11        164.99         2.18 o
  -2   9   3        950.22        919.23        16.13 o
  -1   9   3       2983.36       3096.13        40.50 o
   0   9   3         17.30         22.10         1.41 o
   1   9   3       3259.08       3333.87       109.45 o
   2   9   3          3.14          2.98         1.21 o
   3   9   3       2314.66       2280.43        15.45 o
   4   9   3        301.15        303.80        16.84 o
   5   9   3       3413.92       3355.35       189.59 o
   6   9   3         97.93        139.06         9.92 o
   7   9   3        203.06        225.21        15.25 o
   8   9   3        571.77        693.71        45.76 o
   9   9   3         33.42         38.58         3.47 o
  -5  10   3         23.92         24.37         1.56 o
  -4  10   3         58.42         61.84         1.65 o
  -3  10   3        515.00        467.12         9.75 o
  -2  10   3       1131.31       1180.73        22.62 o
  -1  10   3        151.08        134.64         4.16 o
   0  10   3       1549.46       1583.03        34.82 o
   1  10   3       1257.76       1262.85        43.64 o
   2  10   3        449.31        419.63        13.52 o
   3  10   3        804.01        808.24         5.68 o
   4  10   3        379.82        386.45        23.65 o
   5  10   3        847.85        795.47        43.60 o
   6  10   3        441.98        431.09        24.89 o
   7  10   3        936.51       1015.53        52.38 o
   8  10   3         47.50         62.83         4.34 o
  -4  11   3         26.02         29.48         1.75 o
  -3  11   3        177.49        191.34         2.31 o
  -2  11   3        106.84        118.16         4.38 o
  -1  11   3        716.64        756.34        22.09 o
   0  11   3       1135.21       1109.68        34.39 o
   1  11   3        363.79        395.74        10.69 o
   2  11   3        107.44         99.14         3.70 o
   3  11   3        181.02        171.63         2.95 o
   4  11   3        384.61        353.68        19.67 o
   5  11   3        133.20        112.33         9.12 o
   6  11   3        541.92        549.21        33.48 o
   7  11   3         63.87         67.26         2.92 o
  -3  12   3        288.04        302.33         4.10 o
  -2  12   3         25.28         24.88         2.74 o
  -1  12   3        299.91        331.47         8.25 o
   0  12   3         10.23         10.64         1.75 o
   1  12   3       2352.52       2341.07        68.44 o
   2  12   3         49.58         60.88         1.94 o
   3  12   3        441.27        437.95         8.26 o
   4  12   3        663.87        613.90        30.97 o
   5  12   3          1.22          1.37         1.80 o
   6  12   3         50.15         39.85         2.20 o
  -1  13   3        127.00        134.44         2.32 o
   0  13   3        215.62        217.68         6.87 o
   1  13   3        675.08        691.66        14.65 o
   2  13   3        266.08        258.91         7.61 o
   3  13   3       1034.47       1011.97        12.53 o
   4  13   3         98.35         92.58         7.54 o
   5  13   3        326.51        245.80        36.54 o
  -5 -10   4        330.40        311.56        28.32 o
  -4 -10   4         36.06         35.22         4.56 o
  -3 -10   4        795.79        791.70        32.77 o
  -2 -10   4        403.28        379.63        18.05 o
  -1 -10   4         64.07         66.73         2.45 o
   0 -10   4        526.45        495.80        13.88 o
   1 -10   4         28.04         26.35         2.76 o
   2 -10   4        105.01        105.27         2.85 o
  -6  -9   4        220.41        190.04        23.00 o
  -5  -9   4        268.84        281.69        36.08 o
  -4  -9   4         29.58         26.84         2.64 o
  -3  -9   4        684.16        675.09        15.30 o
  -2  -9   4         81.07         69.40         1.81 o
  -1  -9   4        990.38        992.62        37.45 o
   0  -9   4        787.13        716.74        24.04 o
   1  -9   4        137.14        135.30         4.03 o
   2  -9   4        458.32        403.07         9.16 o
   3  -9   4         43.43         41.61         3.35 o
   4  -9   4        241.18        218.57         4.06 o
  -7  -8   4         48.35         44.95         8.61 o
  -6  -8   4       1457.54       1446.63       208.91 o
  -5  -8   4        218.19        242.60        10.02 o
  -4  -8   4        402.14        381.18        49.53 o
  -3  -8   4        108.67        123.90         3.92 o
  -2  -8   4        556.62        505.24        13.23 o
  -1  -8   4        146.57        147.83         4.01 o
   0  -8   4         89.04         94.27         2.78 o
   1  -8   4       1993.29       1855.40        41.63 o
   2  -8   4        248.66        241.11         6.93 o
   3  -8   4         78.17         70.95         2.48 o
   4  -8   4        308.35        293.24        14.79 o
   5  -8   4          1.31          3.20         1.84 o
  -8  -7   4         14.87         13.46         5.42 o
  -7  -7   4        894.15        903.97       118.89 o
  -6  -7   4        414.97        428.56        67.12 o
  -5  -7   4          0.55          0.80         1.88 o
  -4  -7   4       1800.28       1819.84       130.78 o
  -3  -7   4         59.71         76.40         2.35 o
  -2  -7   4        138.41        143.37         3.96 o
  -1  -7   4        274.40        262.38         6.70 o
   0  -7   4        636.20        626.22        20.14 o
   1  -7   4        252.11        247.37         5.41 o
   2  -7   4         27.83         23.27         1.53 o
   3  -7   4       1201.81       1201.13        27.13 o
   4  -7   4        263.92        267.83         7.29 o
   5  -7   4        222.62        240.23        14.35 o
   6  -7   4        163.52        143.79         6.73 o
  -8  -6   4        541.23        525.88        48.37 o
  -7  -6   4        328.26        343.76        45.79 o
  -6  -6   4       1036.95       1007.11        95.50 o
  -5  -6   4        515.82        523.94        62.20 o
  -4  -6   4        474.82        472.43        40.37 o
  -3  -6   4        374.04        396.15         8.88 o
  -2  -6   4         84.64         90.75         1.89 o
  -1  -6   4         29.53         25.77         1.39 o
   0  -6   4        277.33        300.50         8.00 o
   1  -6   4          0.08          1.92         1.15 o
   2  -6   4        801.64        822.23        11.80 o
   3  -6   4        333.14        328.22         8.53 o
   4  -6   4        177.05        196.87        10.14 o
   5  -6   4       1443.27       1445.90        75.57 o
   6  -6   4         42.15         40.28         2.45 o
  -8  -5   4        650.83        676.12        23.41 o
  -7  -5   4        145.17        177.48        24.82 o
  -6  -5   4       3412.03       3556.03       360.29 o
  -5  -5   4         15.51         21.81         2.92 o
  -4  -5   4       1139.24       1222.52       130.29 o
  -3  -5   4        941.53        846.74        20.12 o
  -2  -5   4          3.00          3.92         1.46 o
  -1  -5   4        310.76        323.05         5.97 o
   0  -5   4        385.78        413.63         9.58 o
   1  -5   4         29.86         31.80         1.83 o
   2  -5   4        149.72        168.03         5.19 o
   3  -5   4        138.36        163.19         3.52 o
   4  -5   4       1790.32       1843.12        61.15 o
   5  -5   4         39.72         33.41         1.64 o
   6  -5   4       1270.10       1224.19        49.64 o
   7  -5   4        142.69        129.88         6.63 o
  -9  -4   4        431.77        415.94         6.74 o
  -8  -4   4        404.91        388.35        13.27 o
  -7  -4   4        908.88       1039.11       102.79 o
  -6  -4   4        728.34        713.40        58.62 o
  -5  -4   4        602.57        742.32        92.87 o
  -4  -4   4       2143.33       1948.75        83.56 o
  -3  -4   4        289.11        267.01         9.33 o
  -2  -4   4        555.44        523.77        13.15 o
  -1  -4   4       2225.26       2004.76        15.40 o
   0  -4   4        165.43        160.13         2.42 o
   1  -4   4        592.86        620.01        10.79 o
   2  -4   4          1.41          7.24         1.27 o
   3  -4   4        348.10        360.63         5.26 o
   4  -4   4        221.03        220.92         6.97 o
   5  -4   4       1746.88       1819.15        83.32 o
   6  -4   4       1759.61       1708.32        66.66 o
   7  -4   4         54.84         54.04         2.64 o
   8  -4   4        458.05        441.82        17.61 o
  -9  -3   4       1098.99       1056.98        67.60 o
  -8  -3   4         83.90         84.14         8.59 o
  -7  -3   4        852.26        835.12        41.33 o
  -6  -3   4         42.48         34.32         1.86 o
  -5  -3   4        338.91        332.63        17.23 o
  -4  -3   4        705.24        547.47        17.16 o
  -3  -3   4       1063.67       1098.08        51.85 o
  -2  -3   4       3559.42       3241.66        70.70 o
  -1  -3   4         45.66         48.88         1.78 o
   0  -3   4       2828.22       2852.43        25.07 o
   1  -3   4       3908.53       4264.49        50.46 o
   2  -3   4       3650.25       4119.11        55.81 o
   3  -3   4       1068.18        972.63        14.37 o
   4  -3   4        159.43        143.82         5.16 o
   5  -3   4       1911.02       1932.99        62.59 o
   6  -3   4         51.62         51.79         3.32 o
   7  -3   4        602.86        602.08        25.24 o
   8  -3   4        492.50        538.51        24.88 o
  -9  -2   4         19.84         23.76         2.02 o
  -8  -2   4       1109.16       1086.78        54.63 o
  -7  -2   4        827.92        858.10        49.57 o
  -6  -2   4        119.18        128.07         7.00 o
  -5  -2   4        457.67        416.75        19.22 o
  -4  -2   4        805.65        881.18        31.10 o
  -3  -2   4       2281.29       2270.74        90.44 o
  -2  -2   4          6.16          3.76         1.44 o
  -1  -2   4       4417.63       4322.93       115.52 o
   0  -2   4       6023.45       6007.96       105.60 o
   1  -2   4         10.79         10.90         1.72 o
   2  -2   4       6646.21       7184.06        75.13 o
   3  -2   4        588.81        644.40        23.18 o
   4  -2   4       1898.29       1948.17        77.58 o
   5  -2   4        772.30        764.59        29.07 o
   6  -2   4        455.08        471.46        20.17 o
   7  -2   4        401.81        410.67        18.35 o
   8  -2   4         41.55         46.95         4.03 o
   9  -2   4        513.02        498.86        14.06 o
  -9  -1   4        549.08        491.08        21.54 o
  -8  -1   4       1990.45       1992.96       134.61 o
  -7  -1   4         39.72         34.88         2.05 o
  -6  -1   4        460.76        509.82        24.02 o
  -5  -1   4        881.91        906.62        34.59 o
  -4  -1   4        867.37        864.56        37.45 o
  -3  -1   4       2449.43       2712.96        76.42 o
  -2  -1   4       1243.79       1353.38        30.59 o
  -1  -1   4       2695.01       2368.25        55.47 o
   0  -1   4        340.62        313.65         3.11 o
   1  -1   4       1297.72       1197.43        37.62 o
   2  -1   4       7225.08       7677.47       111.15 o
   3  -1   4        125.36        110.67         6.82 o
   4  -1   4       2856.79       2986.82       100.21 o
   5  -1   4         96.82         97.48         4.46 o
   6  -1   4        849.49        920.55        34.23 o
   7  -1   4         25.48         17.67         1.69 o
   8  -1   4        512.24        536.09        15.34 o
   9  -1   4        239.53        238.18         5.34 o
  -9   0   4        535.61        521.61        36.40 o
  -8   0   4          1.43          2.22         1.66 o
  -7   0   4       1020.80       1062.40        50.39 o
  -6   0   4       1430.38       1486.50        76.22 o
  -5   0   4          2.98          2.16         1.31 o
  -4   0   4       1010.32       1058.74        42.83 o
  -3   0   4       4165.21       4715.87       154.75 o
  -2   0   4        631.53        649.56        12.32 o
  -1   0   4       1732.86       1512.84        16.82 o
   0   0   4         25.01         26.67         1.71 o
   1   0   4       3285.84       2978.25        61.46 o
   2   0   4        199.06        201.68         4.62 o
   3   0   4       8011.20       8098.10       275.16 o
   4   0   4       2438.00       2691.65       100.11 o
   5   0   4       3005.75       3024.35       118.95 o
   6   0   4        312.09        310.25         6.60 o
   7   0   4        146.81        171.51         5.39 o
   8   0   4        329.24        331.16        16.47 o
   9   0   4        109.76         99.50         4.59 o
  -9   1   4         77.05         79.60         4.06 o
  -8   1   4        478.92        473.62        17.26 o
  -7   1   4         56.55         62.01         2.96 o
  -6   1   4         14.26         16.21         1.41 o
  -5   1   4        714.76        709.63        25.94 o
  -4   1   4       1764.40       1686.34        43.73 o
  -3   1   4          1.38          1.79         1.35 o
  -2   1   4       1167.92       1098.03        16.99 o
  -1   1   4       2456.02       2356.43        40.57 o
   0   1   4        344.27        364.48         3.54 o
   1   1   4         18.11         14.58         2.61 o
   2   1   4       8354.69       8245.33       164.77 o
   3   1   4       7925.41       7542.07       175.77 o
   4   1   4       6376.18       6460.63       175.00 o
   5   1   4       3346.95       3213.50       109.40 o
   6   1   4          0.59          2.46         1.40 o
   7   1   4        792.41        791.70        28.27 o
   8   1   4          6.11          4.78         1.40 o
   9   1   4         11.06         12.51         1.65 o
  -9   2   4         13.97         19.89         1.64 o
  -8   2   4        402.55        384.29         6.46 o
  -7   2   4         32.45         32.46         1.62 o
  -6   2   4         62.20         65.21         1.58 o
  -5   2   4        442.88        429.49        17.79 o
  -4   2   4        469.69        573.97        21.19 o
  -3   2   4       3337.14       3455.30        17.07 o
  -2   2   4       7390.37       7310.38        55.39 o
  -1   2   4          8.40          4.76         1.46 o
   0   2   4        593.24        446.95         4.94 o
   1   2   4       1812.97       1599.08        26.29 o
   2   2   4        632.80        464.70        24.14 o
   3   2   4        954.03        984.81        36.97 o
   4   2   4       5062.22       5116.76       194.23 o
   5   2   4         76.45         77.93         1.92 o
   6   2   4       2876.15       2891.53        93.52 o
   7   2   4        550.72        560.40         8.17 o
   8   2   4         26.63         32.74         1.58 o
   9   2   4          5.22          3.74         1.48 o
  10   2   4          3.14          2.10         1.84 o
  -9   3   4         35.91         36.45         1.78 o
  -8   3   4        474.40        456.57        13.27 o
  -7   3   4          0.68          0.67         1.40 o
  -6   3   4        285.13        279.09        12.02 o
  -5   3   4         43.49         28.55         1.40 o
  -4   3   4       2292.39       2428.26        72.77 o
  -3   3   4       4960.13       4603.48        77.65 o
  -2   3   4       2794.29       3129.61        38.49 o
  -1   3   4       7711.86       7378.18        92.14 o
   0   3   4       1222.74       1285.38        10.46 o
   1   3   4       1819.79       1644.18         8.56 o
   2   3   4       2118.91       1984.12        84.44 o
   3   3   4       4185.06       3864.18       270.71 o
   5   3   4       4070.89       4104.69        82.64 o
   6   3   4       1153.29       1136.23         8.20 o
   7   3   4         79.85         84.16         2.09 o
   8   3   4       1145.97       1095.55        30.77 o
   9   3   4        471.91        465.19        10.94 o
  10   3   4         22.67         23.68         1.83 o
  -8   4   4        167.26        166.73         8.95 o
  -7   4   4         33.32         35.92         1.75 o
  -6   4   4        512.90        503.47        23.79 o
  -5   4   4         12.36         22.77         1.53 o
  -4   4   4       2020.24       1982.48        44.70 o
  -3   4   4        492.23        527.59         9.07 o
  -2   4   4       6440.09       6220.01       124.44 o
  -1   4   4       2252.49       2236.13        28.04 o
   0   4   4       5637.01       5810.42       136.05 o
   1   4   4       3702.68       3585.58        76.09 o
   2   4   4        514.60        459.75        25.55 o
   3   4   4       3459.17       3207.46       212.98 o
   4   4   4        799.48        857.13        47.33 o
   5   4   4        972.87        885.61        25.61 o
   6   4   4          2.23          5.06         1.55 o
   7   4   4       2969.41       3019.35         9.07 o
   8   4   4       1660.40       1643.88        26.03 o
   9   4   4         65.85         65.95         1.93 o
  10   4   4        352.13        328.05         5.44 o
  -8   5   4         20.38         23.90         1.79 o
  -7   5   4        389.02        408.17        23.30 o
  -6   5   4        233.50        209.98         6.53 o
  -5   5   4        730.27        729.65        19.49 o
  -4   5   4        401.49        385.36         5.35 o
  -3   5   4       1691.01       1637.52        27.11 o
  -2   5   4       1239.45       1200.92        18.47 o
  -1   5   4        851.00        759.16         9.99 o
   0   5   4       9962.16      10402.17       127.22 o
   1   5   4       1970.64       1987.20        19.07 o
   2   5   4       1678.15       1859.28        33.46 o
   3   5   4       3705.89       3791.08       311.10 o
   4   5   4         89.12        109.64         8.40 o
   5   5   4         99.33        106.02         4.61 o
   6   5   4        399.95        415.59        11.81 o
   7   5   4       1246.19       1254.08        46.18 o
   8   5   4         52.79         52.79         2.12 o
   9   5   4        989.20        995.43        20.28 o
  10   5   4        374.45        350.91        13.23 o
  -8   6   4        575.28        587.42        22.23 o
  -7   6   4        549.28        494.16        12.97 o
  -6   6   4        361.28        365.34        13.47 o
  -5   6   4       2394.63       2391.95        46.31 o
  -4   6   4          1.32          1.38         1.18 o
  -3   6   4       2252.56       2300.20        31.38 o
  -2   6   4          1.98          1.83         1.18 o
  -1   6   4       3918.97       3868.01        56.87 o
   0   6   4       2673.72       2931.49        76.94 o
   1   6   4       1693.15       1818.23        17.44 o
   2   6   4       6675.52       7300.47       151.11 o
   3   6   4        379.18        364.49        11.67 o
   4   6   4       1543.06       1561.10        92.45 o
   5   6   4        169.12        198.09        13.88 o
   6   6   4        152.31        176.85        11.44 o
   7   6   4        250.18        267.67        14.00 o
   8   6   4        308.36        322.95        15.42 o
   9   6   4        625.41        626.49        18.54 o
  -7   7   4         34.60         32.97         1.73 o
  -6   7   4       1303.88       1330.62        39.30 o
  -5   7   4       3075.02       3116.04        67.01 o
  -4   7   4       1290.17       1411.51        27.32 o
  -3   7   4        909.02        942.70        20.18 o
  -2   7   4       1060.98       1223.64        29.28 o
  -1   7   4       1277.08       1258.92        20.54 o
   0   7   4        536.28        527.86         7.53 o
   1   7   4       3324.73       3515.56        76.24 o
   2   7   4        204.15        212.39         2.96 o
   3   7   4       4076.09       4154.31       157.13 o
   4   7   4       1059.44       1109.29        48.79 o
   5   7   4         73.11         61.10         3.71 o
   6   7   4        353.63        390.05        23.03 o
   7   7   4        180.56        161.32         8.92 o
   8   7   4        469.53        521.84        35.04 o
   9   7   4         98.11         89.74         4.54 o
  -7   8   4        297.90        290.70         6.39 o
  -6   8   4        133.28        112.53         2.89 o
  -5   8   4          1.10          1.86         1.36 o
  -4   8   4       2185.06       2239.46        32.15 o
  -3   8   4        185.19        143.04         2.78 o
  -2   8   4       1229.51       1329.90        16.31 o
  -1   8   4          5.82         10.12         1.07 o
   0   8   4       2135.25       2365.70        34.05 o
   1   8   4         25.16         24.96         1.34 o
   2   8   4       1195.35       1303.01        27.52 o
   3   8   4       1083.40       1140.64        32.23 o
   4   8   4         94.85         91.58         3.67 o
   5   8   4        373.45        438.20        29.71 o
   6   8   4        860.00        900.95        58.08 o
   7   8   4        313.58        271.55        20.00 o
   8   8   4        547.06        591.74        48.87 o
   9   8   4         11.45         14.60         2.04 o
  -6   9   4        137.27        128.09         2.04 o
  -5   9   4        726.24        697.99         9.61 o
  -4   9   4         35.21         27.99         1.30 o
  -3   9   4       2106.76       2208.44        13.94 o
  -2   9   4        630.16        619.02        16.65 o
  -1   9   4        378.22        454.96         7.13 o
   0   9   4        527.87        555.97        11.28 o
   1   9   4         73.17         71.63         1.76 o
   2   9   4        358.03        389.20         9.18 o
   3   9   4         29.36         26.39         1.49 o
   4   9   4        371.64        350.09        14.81 o
   5   9   4        823.75        868.94        53.34 o
   6   9   4        208.87        208.43        14.81 o
   7   9   4        271.10        372.95        33.35 o
   8   9   4        288.12        274.42        19.61 o
   9   9   4        112.87        114.10         7.99 o
  -5  10   4        183.28        161.59         4.16 o
  -4  10   4        622.71        609.71         3.30 o
  -3  10   4        947.72        967.74        23.47 o
  -2  10   4        196.04        218.49         5.44 o
  -1  10   4       2359.02       2391.45        19.62 o
   0  10   4        104.54        118.82         1.96 o
   1  10   4        138.98        173.13         6.73 o
   2  10   4        231.96        228.05         3.79 o
   3  10   4         89.02         87.75         1.87 o
   4  10   4        514.66        498.92        28.59 o
   5  10   4          1.27          4.46         1.51 o
   6  10   4        876.84        924.11        54.17 o
   7  10   4        526.88        628.22        41.68 o
   8  10   4        146.05        146.72        17.72 o
  -4  11   4        432.73        419.91         3.11 o
  -3  11   4          1.16          0.97         1.23 o
  -2  11   4        658.46        659.08        10.93 o
  -1  11   4        394.50        394.82        10.62 o
   0  11   4         23.86         28.34         1.43 o
   1  11   4       1565.75       1659.32        36.19 o
   2  11   4        200.39        218.40         6.05 o
   3  11   4        131.71        150.87         3.60 o
   4  11   4          3.79          4.21         1.49 o
   5  11   4        159.32        143.14        12.43 o
   6  11   4        644.73        644.37        27.93 o
   7  11   4          0.61          0.37         1.89 o
   8  11   4       1111.40       1075.45       102.44 o
  -3  12   4        169.08        163.14         2.28 o
  -2  12   4        191.98        185.47         3.07 o
  -1  12   4         36.97         36.55         1.64 o
   0  12   4        796.08        813.60        15.30 o
   1  12   4        643.03        676.43        16.63 o
   2  12   4        663.61        726.45        30.35 o
   3  12   4        732.09        748.03        22.55 o
   4  12   4          5.69          7.73         1.67 o
   5  12   4        483.71        422.89        42.91 o
   6  12   4         53.25         56.91         2.79 o
   7  12   4        197.17        191.73         7.52 o
  -1  13   4        231.70        216.72         8.93 o
   0  13   4        203.19        202.01         2.49 o
   1  13   4         46.34         51.90         2.61 o
   2  13   4        903.79        928.13        25.11 o
   3  13   4        207.67        200.99         4.61 o
   4  13   4        258.15        231.96         4.44 o
   5  13   4        371.56        292.71        45.97 o
   2  14   4        149.56        151.16         2.71 o
  -3 -10   5        573.13        578.37        26.86 o
  -2 -10   5          7.01          6.74         1.77 o
  -1 -10   5        353.25        349.24        10.38 o
   0 -10   5        122.60        107.25         2.34 o
  -5  -9   5        157.41        135.90        19.16 o
  -4  -9   5        386.92        407.13        29.95 o
  -3  -9   5         75.35         76.87         2.07 o
  -2  -9   5        588.97        613.11        25.63 o
  -1  -9   5        281.15        284.01         5.39 o
   0  -9   5          0.21          2.12         1.43 o
   1  -9   5        571.26        551.50         9.87 o
   2  -9   5          0.05          0.62         1.50 o
   3  -9   5        278.35        271.82         6.75 o
  -6  -8   5         47.67         27.32        13.55 o
  -5  -8   5        282.73        310.59        38.16 o
  -4  -8   5        496.58        523.98        48.78 o
  -3  -8   5        367.52        390.17         5.13 o
  -2  -8   5        552.50        562.31        21.29 o
  -1  -8   5        492.19        487.52        14.54 o
   0  -8   5        474.80        488.16        11.47 o
   1  -8   5        168.80        166.37         2.53 o
   2  -8   5        211.35        206.20         6.46 o
   3  -8   5        218.44        211.85         7.17 o
   4  -8   5        173.23        165.51         8.59 o
  -7  -7   5        260.25        233.81        35.55 o
  -6  -7   5        106.17        114.65        23.67 o
  -5  -7   5        235.56        215.04        18.88 o
  -4  -7   5        295.26        284.29        39.82 o
  -3  -7   5        890.88        915.45        21.97 o
  -2  -7   5         97.61         87.91         1.85 o
  -1  -7   5       1431.27       1420.73        22.47 o
   0  -7   5        271.83        292.61         8.55 o
   1  -7   5        630.30        625.20        13.85 o
   2  -7   5       1100.63       1115.15        27.93 o
   3  -7   5          1.48          5.61         1.42 o
   4  -7   5         95.93         97.14         3.47 o
   5  -7   5         25.55         23.98         1.67 o
  -8  -6   5        156.15        157.65         3.45 o
  -7  -6   5          0.08          1.37         2.14 o
  -6  -6   5       1287.16       1173.86        93.57 o
  -5  -6   5          0.32          2.07         2.42 o
  -4  -6   5         83.38         73.54         3.64 o
  -3  -6   5       2425.00       2293.50        25.09 o
  -2  -6   5        239.39        237.12         5.55 o
  -1  -6   5       1451.40       1413.41        24.41 o
   0  -6   5        109.02        112.31         2.02 o
   1  -6   5       1438.36       1477.34        33.11 o
   2  -6   5        375.09        365.56         9.00 o
   3  -6   5        648.97        657.75        10.31 o
   4  -6   5        171.93        168.50         7.30 o
   5  -6   5          7.89          6.38         1.55 o
   6  -6   5        110.63        110.97         5.22 o
  -8  -5   5         16.12         18.47         2.69 o
  -7  -5   5        447.73        499.66        53.46 o
  -6  -5   5        774.87        753.47        77.08 o
  -5  -5   5        656.99        692.14        43.81 o
  -4  -5   5       3140.36       3126.47       258.08 o
  -3  -5   5        293.69        294.20         6.13 o
  -2  -5   5       2279.31       2234.37        37.65 o
  -1  -5   5         36.81         38.92         1.73 o
   0  -5   5       1419.60       1379.41        21.12 o
   1  -5   5        294.51        307.92         5.83 o
   2  -5   5        772.70        822.29        11.98 o
   3  -5   5        134.67        147.96         7.21 o
   4  -5   5        345.53        360.31        14.28 o
   5  -5   5        172.71        169.87         9.94 o
   6  -5   5        386.55        409.18        22.40 o
   7  -5   5         63.86         50.27         3.45 o
  -8  -4   5          4.21         -0.07         2.58 o
  -7  -4   5        704.98        704.52        67.09 o
  -6  -4   5         52.09         66.76        11.74 o
  -5  -4   5       2219.81       2269.63       182.85 o
  -4  -4   5       1598.48       1568.69        97.51 o
  -3  -4   5       1691.73       1604.25        32.57 o
  -2  -4   5       3178.39       3036.63        42.84 o
  -1  -4   5        792.98        742.76         8.58 o
   0  -4   5        942.01        951.66        11.19 o
   1  -4   5        297.62        293.60         2.60 o
   2  -4   5       3045.02       3279.28        40.49 o
   3  -4   5       1363.80       1390.20        44.40 o
   4  -4   5        476.40        536.41        25.17 o
   5  -4   5         98.60        108.84         6.14 o
   6  -4   5          1.48          2.11         1.64 o
   7  -4   5        393.56        391.19        19.44 o
  -9  -3   5         60.70         68.76         5.71 o
  -8  -3   5        219.22        211.61         8.06 o
  -7  -3   5        815.56        898.61        38.39 o
  -6  -3   5        599.85        593.34        22.60 o
  -5  -3   5        643.38        706.84        30.52 o
  -4  -3   5        319.38        330.46        13.63 o
  -3  -3   5       4956.12       4730.40       255.64 o
  -2  -3   5        102.14         83.03         2.44 o
  -1  -3   5       4313.58       4245.28       116.81 o
   0  -3   5        924.46        844.58         8.83 o
   1  -3   5        316.25        300.02         5.28 o
   2  -3   5       2872.78       3241.21        54.42 o
   3  -3   5       2121.43       2235.34        64.36 o
   4  -3   5        475.46        556.08        18.65 o
   5  -3   5         14.48         13.41         1.35 o
   6  -3   5        480.43        497.86        19.98 o
   7  -3   5        612.07        601.11        29.68 o
   8  -3   5          9.72         11.29         1.61 o
  -9  -2   5        314.75        295.24        21.46 o
  -8  -2   5        904.09        967.32        82.46 o
  -7  -2   5          1.03          1.50         1.62 o
  -6  -2   5        316.17        363.37        24.65 o
  -5  -2   5          9.28          9.33         1.41 o
  -4  -2   5       2724.13       2799.97        76.37 o
  -3  -2   5        401.40        360.52        17.13 o
  -2  -2   5       7459.15       7939.14       264.08 o
  -1  -2   5       2211.68       2027.25        36.30 o
   0  -2   5        244.30        245.67         7.36 o
   1  -2   5       2277.88       2289.68        22.29 o
   2  -2   5       3831.87       4277.92        27.98 o
   3  -2   5       1512.64       1631.10        42.70 o
   4  -2   5          1.43          3.86         1.13 o
   5  -2   5        217.11        218.82        11.28 o
   6  -2   5       1363.97       1377.53        59.94 o
   7  -2   5          5.55          4.75         1.34 o
   8  -2   5        745.82        736.04        22.12 o
  -9  -1   5        559.96        496.15        37.77 o
  -8  -1   5         70.42         67.23         3.76 o
  -7  -1   5       1775.50       1816.37       120.63 o
  -6  -1   5       1189.56       1263.82        63.15 o
  -5  -1   5        325.49        319.55        17.42 o
  -4  -1   5        177.79        201.92         8.34 o
  -3  -1   5        382.47        369.42        11.28 o
  -2  -1   5       7496.11       7686.27       180.92 o
  -1  -1   5        225.27        172.93         2.98 o
   0  -1   5       2148.34       2139.52        31.03 o
   1  -1   5       6507.34       6513.43        37.20 o
   2  -1   5        102.49         87.68         3.35 o
   3  -1   5        253.47        319.29        14.69 o
   4  -1   5         96.92        100.52         3.00 o
   5  -1   5        208.40        193.22         6.61 o
   6  -1   5         72.40         66.48         4.30 o
   7  -1   5        820.52        850.73        33.76 o
   8  -1   5        771.84        724.94        29.82 o
   9  -1   5          1.08          1.72         1.79 o
  -9   0   5         88.57         77.76         3.55 o
  -8   0   5       1091.59       1114.71        58.28 o
  -7   0   5       2493.03       2517.87        93.25 o
  -6   0   5          0.30          2.08         1.74 o
  -5   0   5       2321.01       2307.16        74.99 o
  -4   0   5        415.87        413.09        13.49 o
  -3   0   5       1872.75       1743.67        50.48 o
  -2   0   5       1007.17       1095.76        32.25 o
  -1   0   5       1172.16       1129.07        20.45 o
   0   0   5       4008.55       3610.42        22.06 o
   1   0   5        547.30        510.80         7.95 o
   2   0   5      10239.70      10920.75       247.02 o
   3   0   5       1301.79       1407.05        45.27 o
   4   0   5          0.51         12.55         4.35 o
   5   0   5        527.10        579.46        18.08 o
   6   0   5          0.65          5.12         2.50 o
   7   0   5       1060.11       1099.00        31.62 o
   8   0   5          3.04          0.97         1.40 o
   9   0   5        248.26        266.24         9.45 o
  -9   1   5         89.97         92.56         4.51 o
  -8   1   5       1519.38       1464.44        88.08 o
  -7   1   5          2.58          5.45         1.42 o
  -6   1   5       2205.19       2059.77        86.00 o
  -5   1   5       1311.11       1317.45        45.15 o
  -4   1   5       1092.12       1005.10        25.55 o
  -3   1   5       1477.22       1426.29        42.11 o
  -2   1   5         81.64         49.08         2.12 o
  -1   1   5        939.77        894.80        12.78 o
   0   1   5          2.37          3.76         1.39 o
   1   1   5       4196.67       3925.70       142.23 o
   2   1   5       3275.19       3224.10       152.93 o
   3   1   5         31.61         28.08         2.04 o
   4   1   5       2574.51       2883.96       113.19 o
   5   1   5       4104.25       4511.43       302.98 o
   6   1   5        612.09        638.76        16.95 o
   7   1   5        246.17        292.61         9.49 o
   8   1   5        449.60        468.03         9.13 o
   9   1   5        219.79        218.22         7.98 o
  -9   2   5        308.13        292.69        12.44 o
  -8   2   5        622.57        581.52        22.20 o
  -7   2   5       1570.96       1500.29        60.58 o
  -6   2   5       1476.59       1456.57        57.54 o
  -5   2   5        551.54        553.05        17.18 o
  -4   2   5       3191.67       3064.94       104.55 o
  -3   2   5          4.26         15.54         1.33 o
  -2   2   5       2490.97       2468.15        39.90 o
  -1   2   5        550.21        401.71        11.43 o
   0   2   5       1556.08       1509.73        37.72 o
   1   2   5       1863.03       1728.22        59.63 o
   2   2   5        337.81        351.67        16.41 o
   3   2   5       2519.30       2532.36       110.40 o
   4   2   5       1132.00       1041.30        48.28 o
   5   2   5        818.27        910.24        30.70 o
   6   2   5       2801.15       3117.63       104.52 o
   7   2   5         87.40         89.92         6.30 o
   8   2   5        777.56        827.57        22.12 o
   9   2   5         20.70         20.97         1.84 o
  -8   3   5          1.09          1.23         1.43 o
  -7   3   5       1916.24       1955.07        66.22 o
  -6   3   5         14.94          6.82         1.45 o
  -5   3   5       3357.46       3426.58       127.32 o
  -4   3   5        317.78        298.71         9.22 o
  -3   3   5       3740.80       3626.99        10.90 o
  -2   3   5       1626.79       1831.46        14.62 o
  -1   3   5        401.28        469.06         4.46 o
   0   3   5        979.96       1009.15        37.03 o
   1   3   5         13.24         22.47         1.44 o
   2   3   5       3584.15       3567.37       185.25 o
   3   3   5       1612.28       1460.85        43.65 o
   4   3   5        106.17         94.50         3.99 o
   5   3   5       2094.97       2112.43       125.18 o
   6   3   5        778.49        792.77        13.41 o
   7   3   5       1938.09       2110.13        39.83 o
   8   3   5        233.94        249.18         5.29 o
   9   3   5          9.86         12.28         1.76 o
  -8   4   5        121.31        123.43         5.24 o
  -7   4   5        260.84        271.81         9.02 o
  -6   4   5        874.08        912.30        33.79 o
  -5   4   5        766.28        750.75        23.85 o
  -4   4   5        429.62        459.05        15.13 o
  -3   4   5       3950.40       3784.75        41.69 o
  -2   4   5          0.60         10.75         2.80 o
  -1   4   5       1608.53       1720.79        43.79 o
   0   4   5       5241.23       5886.78        22.97 o
   1   4   5        632.33        754.32         6.70 o
   2   4   5       5934.83       6116.96       108.58 o
   3   4   5          8.68         10.15         1.81 o
   4   4   5       3717.69       3739.70       249.78 o
   5   4   5       1428.02       1537.31        82.87 o
   6   4   5       1686.57       1749.00        53.93 o
   7   4   5       2325.19       2515.20        68.83 o
   8   4   5         79.01         78.09         2.07 o
   9   4   5        865.99        831.39        31.28 o
  10   4   5          5.17          3.30         1.82 o
  -8   5   5        688.20        673.68        10.90 o
  -7   5   5          0.42          1.09         1.38 o
  -6   5   5        618.28        649.75        19.08 o
  -5   5   5          7.79          6.86         1.34 o
  -4   5   5       1641.19       1762.07        41.52 o
  -3   5   5        830.81        782.89        12.61 o
  -2   5   5        944.02        896.16        21.31 o
  -1   5   5       1443.47       1399.27        20.22 o
   0   5   5       2414.53       2744.53        59.45 o
   1   5   5       6186.93       6911.87       106.35 o
   2   5   5       1733.18       1802.13        37.68 o
   3   5   5       1175.33       1248.74        96.52 o
   4   5   5       1702.48       1731.61       171.17 o
   5   5   5          0.69          2.45         2.26 o
   6   5   5       4240.02       4436.29       276.90 o
   7   5   5         13.38         16.91         1.61 o
   8   5   5       1290.92       1311.41        29.06 o
   9   5   5        583.85        608.46         7.81 o
  -7   6   5        499.23        490.99        30.35 o
  -6   6   5       1140.56       1252.76        53.38 o
  -5   6   5          4.81          6.16         1.78 o
  -4   6   5       1779.54       1869.51        42.00 o
  -3   6   5        370.46        413.03         4.14 o
  -2   6   5       1963.69       1913.26        42.82 o
  -1   6   5        317.60        279.43         5.40 o
   0   6   5        564.94        472.87        10.16 o
   1   6   5       4681.23       4809.89        49.34 o
   2   6   5        336.78        319.45         3.95 o
   3   6   5       2517.55       2791.26       224.08 o
   4   6   5        767.28        814.86        87.50 o
   5   6   5        964.69        985.05        97.03 o
   6   6   5       1314.47       1296.17       102.78 o
   7   6   5        890.35        933.87        43.67 o
   8   6   5       1359.29       1391.76        42.67 o
   9   6   5         20.43         27.27         2.16 o
  -7   7   5       1166.19       1160.85        20.45 o
  -6   7   5          0.62          1.76         1.40 o
  -5   7   5        138.33        132.70         2.71 o
  -4   7   5       1807.53       1839.29        48.29 o
  -3   7   5         27.95         28.89         1.49 o
  -2   7   5        117.29         80.31         1.69 o
  -1   7   5       1096.69       1135.74        12.17 o
   0   7   5       4033.02       3975.35        91.44 o
   1   7   5         41.91         57.15         2.10 o
   2   7   5       2772.14       2898.33        47.37 o
   3   7   5       2248.70       2503.92        95.08 o
   4   7   5         45.40         41.56         4.41 o
   5   7   5       3557.37       3572.80       390.86 o
   6   7   5         27.91         33.40         2.25 o
   7   7   5       1084.53       1224.63        84.55 o
   8   7   5        182.45        210.38        15.19 o
   9   7   5        560.18        563.11        30.83 o
  -6   8   5        607.80        570.01        12.97 o
  -5   8   5        529.07        577.37        17.71 o
  -4   8   5        220.01        215.58         4.48 o
  -3   8   5        224.08        203.40         3.79 o
  -2   8   5         36.54         37.19         1.52 o
  -1   8   5          2.04          3.05         1.36 o
   0   8   5        983.44       1037.22        22.85 o
   1   8   5        407.10        376.63         7.23 o
   2   8   5       3648.75       3927.27        91.26 o
   3   8   5         76.86         87.92         1.91 o
   4   8   5       2424.79       2435.98        98.13 o
   5   8   5       2166.28       2151.69       127.33 o
   6   8   5        913.27        978.78        54.29 o
   7   8   5        150.81        162.07        11.00 o
   8   8   5         93.03        115.83         9.95 o
   9   8   5        334.89        354.40        33.26 o
  -6   9   5        549.05        542.36         9.00 o
  -5   9   5          3.79          0.87         1.47 o
  -4   9   5        497.35        469.03         9.84 o
  -3   9   5        839.44        883.86        13.27 o
  -2   9   5         14.81         26.10         1.35 o
  -1   9   5        780.70        773.16        10.21 o
   0   9   5        274.46        303.36         5.60 o
   1   9   5        336.76        333.87         6.95 o
   2   9   5         37.78         45.00         4.78 o
   3   9   5        240.30        231.83         3.71 o
   4   9   5       2870.46       2926.55       139.86 o
   5   9   5        173.37        193.12        11.60 o
   6   9   5       2164.69       2130.28       166.56 o
   7   9   5          1.82          1.03         2.01 o
   8   9   5        168.28        202.48        16.09 o
   9   9   5          3.83          4.91         2.30 o
  -5  10   5        152.95        138.99         2.72 o
  -4  10   5        764.75        809.77         4.85 o
  -3  10   5          2.20          1.59         1.27 o
  -2  10   5        732.23        759.10         9.23 o
  -1  10   5       1003.34       1090.93        27.08 o
   0  10   5         67.70         79.08         1.80 o
   1  10   5        879.71        861.50        28.17 o
   2  10   5       1334.36       1335.54        32.13 o
   3  10   5          1.64          3.92         1.28 o
   4  10   5        235.51        222.50        10.59 o
   5  10   5       2255.57       2171.77       159.30 o
   6  10   5        532.29        518.68        36.42 o
   7  10   5        474.44        509.46        34.23 o
   8  10   5        404.16        400.60        24.70 o
  -4  11   5         68.51         75.22         1.85 o
  -3  11   5        196.20        184.13         3.02 o
  -2  11   5        541.41        602.46         6.74 o
  -1  11   5         58.87         70.09         4.41 o
   0  11   5       1482.50       1523.74        46.32 o
   1  11   5        312.40        304.44         6.80 o
   2  11   5        936.32        915.39        25.68 o
   3  11   5        105.40        110.03         1.95 o
   4  11   5       1178.32       1039.70        84.02 o
   5  11   5        756.21        717.11        58.56 o
   6  11   5        468.14        450.25        31.12 o
   7  11   5        522.60        527.88        30.07 o
   8  11   5        108.80        100.66         7.27 o
  -3  12   5        630.22        629.21         9.04 o
  -2  12   5         22.81         19.19         1.77 o
  -1  12   5        651.08        673.59         9.28 o
   0  12   5        669.72        701.59         9.46 o
   1  12   5        251.00        261.24         9.84 o
   2  12   5       1298.87       1275.24        21.96 o
   3  12   5          6.56          5.96         1.47 o
   4  12   5        472.42        401.59        24.11 o
   5  12   5         23.04         21.89         1.80 o
   6  12   5        475.18        408.55        19.58 o
   7  12   5        227.71        206.18         9.38 o
  -1  13   5        593.03        626.58        15.75 o
   0  13   5         32.94         34.87         1.72 o
   1  13   5       1076.95       1118.61        30.28 o
   2  13   5         62.44         59.55         1.88 o
   3  13   5        142.74        138.51         2.40 o
   4  13   5        311.77        270.25        15.31 o
   5  13   5         72.54         63.60         7.32 o
   6  13   5        120.15         98.67         5.41 o
   1  14   5        564.86        573.88         3.85 o
   2  14   5        224.48        219.44         9.20 o
   3  14   5        459.14        465.21         5.45 o
  -4  -9   6          5.90          5.67         2.04 o
  -3  -9   6        755.49        712.99        12.67 o
  -2  -9   6        258.41        236.30         9.31 o
  -1  -9   6         84.15         83.78         5.26 o
   0  -9   6         45.16         49.75         2.68 o
   1  -9   6          9.40          4.99         1.61 o
  -5  -8   6          0.16          1.21         2.33 o
  -4  -8   6        353.06        354.08        25.50 o
  -3  -8   6        677.04        686.37        13.63 o
  -2  -8   6        101.68         93.95         4.64 o
  -1  -8   6        563.71        553.44        14.97 o
   0  -8   6          3.58          3.08         1.40 o
   1  -8   6        140.82        132.03         5.69 o
   2  -8   6         60.99         54.50         3.40 o
   3  -8   6         12.06         10.84         2.42 o
  -6  -7   6        293.57        254.45        24.91 o
  -5  -7   6        867.08        831.74        57.67 o
  -4  -7   6        217.64        225.26        12.87 o
  -3  -7   6         17.70         11.99         1.50 o
  -2  -7   6       1154.71       1065.76        19.11 o
  -1  -7   6        205.27        227.27         5.15 o
   0  -7   6        244.71        232.04         3.06 o
   1  -7   6        520.66        496.77        10.28 o
   2  -7   6        109.62        108.76         2.31 o
   3  -7   6        120.92        112.77         4.02 o
   4  -7   6         43.38         40.07         3.49 o
  -7  -6   6        979.86        907.37        88.38 o
  -6  -6   6        109.89        117.22        15.18 o
  -5  -6   6       2089.04       2026.08       214.48 o
  -4  -6   6         20.35         24.78         1.96 o
  -3  -6   6       1015.09        960.62        25.32 o
  -2  -6   6        403.21        429.91        11.51 o
  -1  -6   6         76.75         62.26         1.67 o
   0  -6   6       1425.60       1438.44        23.58 o
   1  -6   6        506.11        499.55         8.08 o
   2  -6   6          0.38          5.00         2.07 o
   3  -6   6        475.77        475.38        15.72 o
   4  -6   6        141.96        135.43         3.14 o
   5  -6   6        245.69        234.62        11.43 o
  -7  -5   6        716.59        696.14        63.50 o
  -6  -5   6        424.44        434.22        40.87 o
  -5  -5   6       1490.81       1519.54       152.36 o
  -4  -5   6        113.24        120.44         9.10 o
  -3  -5   6        524.25        518.58         5.35 o
  -2  -5   6          5.17          3.82         1.27 o
  -1  -5   6        584.00        589.50         6.82 o
   0  -5   6        178.40        164.69         1.98 o
   1  -5   6        136.30        147.02         4.27 o
   2  -5   6        983.72       1043.39        25.28 o
   3  -5   6        667.94        686.65        21.93 o
   4  -5   6         32.34         38.13         1.59 o
   5  -5   6        456.21        471.90        15.16 o
   6  -5   6        135.69        127.00         8.03 o
  -8  -4   6        632.24        593.61        61.63 o
  -7  -4   6         98.01         98.30         9.10 o
  -6  -4   6       1647.69       1602.65       182.38 o
  -5  -4   6        161.76        134.87        19.17 o
  -4  -4   6        308.82        332.00         9.41 o
  -3  -4   6         46.02         32.81         1.51 o
  -2  -4   6          0.67          0.65         1.26 o
  -1  -4   6          2.31          8.66         1.20 o
   0  -4   6        271.25        256.53         7.12 o
   1  -4   6        832.74        925.23        14.53 o
   2  -4   6       1783.04       1952.20        28.90 o
   3  -4   6        575.01        634.17        18.04 o
   4  -4   6       1149.44       1183.29        49.71 o
   5  -4   6        105.28         97.54         4.44 o
   6  -4   6        507.74        519.71        31.92 o
   7  -4   6         99.44         89.35         3.00 o
  -8  -3   6          2.07          7.19         2.23 o
  -7  -3   6        596.28        601.28        21.46 o
  -6  -3   6        333.79        314.42        12.36 o
  -5  -3   6        360.48        359.92        14.06 o
  -4  -3   6       1454.82       1238.91        49.33 o
  -3  -3   6          1.17          3.53         1.19 o
  -2  -3   6        105.36         83.35         2.80 o
  -1  -3   6         70.79         57.83         2.22 o
   0  -3   6        582.49        519.92         7.38 o
   1  -3   6        577.43        624.84        14.18 o
   2  -3   6         81.15         87.03         2.98 o
   3  -3   6       4269.35       4651.31        97.45 o
   4  -3   6        781.92        772.17        19.52 o
   5  -3   6        838.67        839.38        34.92 o
   6  -3   6       1025.51        994.33        58.34 o
   7  -3   6         45.30         46.34         2.08 o
  -8  -2   6        103.83         99.44         4.99 o
  -7  -2   6        432.37        412.60        24.49 o
  -6  -2   6        161.78        170.03         8.03 o
  -5  -2   6        609.92        565.73        21.20 o
  -4  -2   6          3.53          3.01         1.29 o
  -3  -2   6        167.79        128.92         3.72 o
  -2  -2   6       4163.42       3945.51       120.00 o
  -1  -2   6         10.84         14.35         1.29 o
   0  -2   6       2139.60       2073.05        40.88 o
   1  -2   6         41.18         42.53         1.40 o
   2  -2   6        177.90        164.71         3.70 o
   3  -2   6       1095.43       1181.56        33.81 o
   4  -2   6        640.48        671.48        17.05 o
   5  -2   6       2773.18       2924.44       139.71 o
   6  -2   6          2.37          1.47         1.43 o
   7  -2   6        962.23        936.92        54.58 o
   8  -2   6        160.71        140.73         6.95 o
  -8  -1   6        561.86        525.88        20.68 o
  -7  -1   6          0.32          2.37         1.61 o
  -6  -1   6         92.35         88.81         2.62 o
  -5  -1   6        112.61        118.68         5.17 o
  -4  -1   6        112.05        106.03         2.94 o
  -3  -1   6        397.43        362.57         8.31 o
  -2  -1   6        971.10       1042.66        22.35 o
  -1  -1   6       2072.71       2014.77        19.02 o
   0  -1   6        836.77        833.38        10.18 o
   1  -1   6         28.82         20.50         1.39 o
   2  -1   6        767.79        794.85        18.33 o
   3  -1   6        138.40        145.66         2.35 o
   4  -1   6       1798.68       1824.94        69.15 o
   5  -1   6          0.41          2.42         1.41 o
   6  -1   6       1399.95       1432.17        82.42 o
   7  -1   6       1346.17       1342.97        58.30 o
   8  -1   6         32.76         36.41         2.15 o
  -8   0   6        226.16        232.85         9.06 o
  -7   0   6        390.88        364.03        19.69 o
  -6   0   6        591.89        671.00        29.15 o
  -5   0   6         49.76         61.13         2.67 o
  -4   0   6         90.25        102.44         2.53 o
  -3   0   6          4.62          5.61         1.34 o
  -2   0   6         35.09         39.24         1.98 o
  -1   0   6       6569.40       6355.21        98.95 o
   0   0   6        151.75        138.98         2.19 o
   1   0   6       1724.44       1646.11        34.81 o
   2   0   6        122.10        121.30         3.55 o
   3   0   6        901.59        939.03        27.15 o
   4   0   6       2003.31       2133.01        98.66 o
   5   0   6        621.22        658.29        26.43 o
   6   0   6       1447.78       1463.88        89.32 o
   7   0   6          7.60         12.75         1.60 o
   8   0   6        927.47        918.75        30.98 o
   9   0   6         61.19         57.36         3.90 o
  -8   1   6          4.37          3.49         1.69 o
  -7   1   6       1677.30       1573.05        70.22 o
  -6   1   6        124.79        138.88         7.60 o
  -5   1   6         33.97         31.64         1.35 o
  -4   1   6        234.95        248.54         8.63 o
  -3   1   6        163.09        133.64         5.51 o
  -2   1   6       2170.40       2432.11        47.04 o
  -1   1   6       1765.93       1647.21        36.42 o
   0   1   6       3011.68       2864.34        41.46 o
   1   1   6       3061.75       2778.64        47.35 o
   2   1   6       1214.60       1186.44        39.65 o
   3   1   6       5427.50       5377.12       180.31 o
   4   1   6         33.76         24.74         1.72 o
   5   1   6       1089.96       1116.46        44.88 o
   6   1   6        204.49        218.93        11.15 o
   7   1   6        743.38        778.19        25.18 o
   8   1   6        407.97        402.52        24.41 o
   9   1   6        292.20        294.49        11.72 o
  -8   2   6        463.58        474.86        17.79 o
  -7   2   6       1206.56       1102.09        79.65 o
  -6   2   6         27.96         35.60         1.81 o
  -5   2   6        470.55        435.80        12.42 o
  -4   2   6        309.05        337.84         9.37 o
  -3   2   6         85.25         50.45         1.63 o
  -2   2   6       6886.51       7432.60       128.72 o
  -1   2   6        132.27        126.69         2.13 o
   0   2   6       4066.36       3735.44        64.23 o
   1   2   6        372.45        379.35         9.95 o
   2   2   6       4191.29       3678.99       148.04 o
   3   2   6       2217.70       2039.49        95.74 o
   4   2   6       3792.65       3610.02       158.99 o
   5   2   6        354.87        344.08        15.32 o
   6   2   6        386.12        412.79        23.22 o
   7   2   6        199.07        204.98         3.12 o
   8   2   6        103.68        115.08         4.90 o
   9   2   6        166.17        147.11         5.75 o
  -8   3   6        311.01        265.58         5.54 o
  -7   3   6         37.79         34.12         3.97 o
  -6   3   6        595.72        552.80        27.91 o
  -5   3   6       1229.14       1211.38        39.05 o
  -4   3   6        394.41        415.90        14.01 o
  -3   3   6       2789.84       2943.77        79.32 o
  -2   3   6       1388.39       1430.56         8.41 o
  -1   3   6       4274.35       4476.16        83.18 o
   0   3   6       3042.94       2945.18        61.60 o
   1   3   6       2293.00       2264.49        68.70 o
   2   3   6       2913.45       2535.25       104.21 o
   3   3   6       2087.43       2035.99        96.16 o
   4   3   6       5942.60       5727.33       274.83 o
   5   3   6        475.50        537.94        29.23 o
   6   3   6        149.83        130.21         7.61 o
   7   3   6         40.21         35.19         1.70 o
   8   3   6        310.68        303.12        12.82 o
   9   3   6         38.06         38.12         3.61 o
  -8   4   6        165.88        167.16        12.60 o
  -7   4   6        128.25        129.89         6.21 o
  -6   4   6        583.18        547.64        21.46 o
  -5   4   6         22.24         21.10         1.33 o
  -4   4   6       2007.32       1953.47        49.05 o
  -3   4   6       3141.63       3310.48        65.15 o
  -2   4   6        555.08        530.62         6.44 o
  -1   4   6       6762.03       6795.28        32.18 o
   0   4   6         70.06         53.00         1.93 o
   1   4   6       4759.21       4909.56       136.28 o
   2   4   6        283.97        298.76        11.07 o
   3   4   6       5410.61       5346.14       253.82 o
   4   4   6        493.23        409.78        30.03 o
   5   4   6       1927.47       1938.46        95.90 o
   6   4   6        697.86        698.27        31.08 o
   7   4   6        275.02        269.11        11.14 o
   8   4   6        253.11        262.15        11.30 o
   9   4   6         32.70         34.88         1.95 o
  -8   5   6         87.86         91.06         4.76 o
  -7   5   6        131.62        121.99         7.36 o
  -6   5   6        251.85        229.92         8.66 o
  -5   5   6        759.93        821.24        15.78 o
  -4   5   6       2418.76       2578.72        64.73 o
  -3   5   6        171.12        159.47         2.46 o
  -2   5   6       7984.05       8509.84        74.16 o
  -1   5   6       1169.02       1134.62        23.65 o
   1   5   6       1064.47       1113.34        14.01 o
   2   5   6        295.23        355.65         4.27 o
   3   5   6       2797.60       2535.03       167.72 o
   4   5   6       1679.41       1704.82       149.01 o
   5   5   6       1855.13       1835.18       162.84 o
   6   5   6          5.00          6.16         1.98 o
   7   5   6        811.82        807.82        51.90 o
   8   5   6        505.74        538.41        16.95 o
   9   5   6          9.23          8.67         1.90 o
  -7   6   6        489.50        480.38        19.41 o
  -6   6   6         24.47         30.01         1.82 o
  -5   6   6        235.17        226.08         3.57 o
  -4   6   6       1034.38       1086.13        17.01 o
  -3   6   6       3216.33       3226.92        43.10 o
  -2   6   6       1965.21       1941.61        24.44 o
  -1   6   6       2807.31       2844.84        59.12 o
   0   6   6       2626.06       2632.25        32.27 o
   1   6   6        278.79        309.18         3.85 o
   2   6   6        641.12        660.52         8.47 o
   3   6   6        605.26        547.55        46.70 o
   4   6   6       2092.63       2133.05       237.00 o
   5   6   6        368.33        309.56        27.57 o
   6   6   6        552.01        562.12        66.83 o
   7   6   6       1584.48       1546.46       165.26 o
   8   6   6        115.78        140.10        10.21 o
   9   6   6        380.24        369.16        16.67 o
  -7   7   6         62.36         62.11         1.80 o
  -6   7   6        672.33        713.00        27.96 o
  -5   7   6        193.78        157.74         2.93 o
  -4   7   6         37.83         38.28         1.54 o
  -3   7   6        897.89        921.36        20.51 o
  -2   7   6        865.62        901.35        16.42 o
  -1   7   6       3942.03       3953.29        90.24 o
   0   7   6         68.51         68.26         2.92 o
   1   7   6       2257.09       2397.22        87.33 o
   2   7   6       3362.20       3558.54        75.21 o
   3   7   6        221.91        267.60         8.64 o
   4   7   6        625.71        637.07        73.25 o
   5   7   6          0.09          0.21         2.06 o
   6   7   6        789.84        740.69        86.53 o
   7   7   6         67.66         71.55         7.44 o
   8   7   6        222.69        233.75        31.17 o
   9   7   6       1044.41       1105.92        34.96 o
  -6   8   6        810.44        772.75        22.40 o
  -5   8   6        158.92        173.57         3.80 o
  -4   8   6        977.07        977.84        21.63 o
  -3   8   6        412.68        394.11        11.29 o
  -2   8   6       2193.33       2349.42        29.53 o
  -1   8   6        129.38        118.24         2.36 o
   0   8   6       3143.57       3368.37        36.37 o
   1   8   6       2171.83       2238.00        54.92 o
   2   8   6        394.21        397.61         8.71 o
   3   8   6        626.07        662.72        11.47 o
   4   8   6        829.80        863.27       114.90 o
   5   8   6         31.38         37.23         4.91 o
   6   8   6        103.84         92.74        14.51 o
   7   8   6        151.87        156.06        19.62 o
   8   8   6        287.34        345.71        52.70 o
   9   8   6         48.44         51.11         3.46 o
  -6   9   6         81.72         74.42         2.50 o
  -5   9   6        808.60        793.05         3.77 o
  -4   9   6       1537.46       1483.23        23.51 o
  -3   9   6        527.71        587.56        19.37 o
  -2   9   6       1398.66       1429.43        24.82 o
  -1   9   6        183.61        236.78         3.57 o
   0   9   6       1486.72       1507.44        22.59 o
   1   9   6         58.98         53.49         2.70 o
   2   9   6       1187.49       1231.04        20.82 o
   3   9   6         33.81         27.83         1.49 o
   4   9   6        133.09        145.16         3.62 o
   5   9   6        131.32        135.40        24.25 o
   6   9   6        587.75        564.00       116.89 o
   7   9   6        253.15        263.18        48.66 o
   8   9   6        203.15        213.99        34.81 o
   9   9   6        211.03        196.17        20.73 o
  -5  10   6        983.22        902.91        16.29 o
  -4  10   6         14.19         12.25         1.34 o
  -3  10   6        751.94        756.53        21.07 o
  -2  10   6         33.41         18.48         1.55 o
  -1  10   6       1319.66       1365.83        14.17 o
   0  10   6         29.81         25.40         1.53 o
   1  10   6        130.82        143.61         2.30 o
   2  10   6        633.01        666.47        12.54 o
   3  10   6        648.66        639.78         6.06 o
   4  10   6        259.19        276.28        11.52 o
   5  10   6        478.20        462.78        21.04 o
   6  10   6          2.50          4.77         2.15 o
   7  10   6        594.85        615.98       105.32 o
   8  10   6        114.90        111.92        20.96 o
  -4  11   6        665.69        625.38         3.58 o
  -3  11   6        546.18        532.67        11.91 o
  -2  11   6        449.64        438.59         5.92 o
  -1  11   6         80.98         78.74         3.10 o
   0  11   6         98.57        109.39         1.83 o
   1  11   6        372.63        378.66         9.33 o
   2  11   6        210.44        229.79         3.27 o
   3  11   6        607.61        606.09         9.44 o
   4  11   6        207.40        219.94        14.86 o
   5  11   6          1.16          2.27         1.70 o
   6  11   6        907.77        935.27       102.39 o
   7  11   6        416.38        382.51        60.55 o
   8  11   6        177.38        194.95        44.95 o
  -3  12   6          0.05         -0.02         1.60 o
  -2  12   6       1247.18       1212.90        23.79 o
  -1  12   6         93.52        109.16         1.98 o
   0  12   6        288.88        288.85         3.41 o
   1  12   6        282.79        286.15         9.00 o
   2  12   6          0.28          2.16         1.35 o
   3  12   6        360.55        354.99         3.17 o
   4  12   6        136.73        117.28        11.08 o
   5  12   6        486.38        470.94        24.60 o
   6  12   6        628.61        571.90        42.55 o
   7  12   6         43.65         40.56         5.40 o
  -1  13   6        159.52        150.74         4.44 o
   0  13   6        439.87        441.68         8.96 o
   1  13   6        340.91        361.80        11.94 o
   2  13   6        322.63        345.23         4.72 o
   3  13   6         65.98         64.90         1.96 o
   4  13   6        105.01        106.87         9.71 o
   5  13   6        462.86        407.09        20.75 o
   6  13   6          0.37          0.30         2.05 o
   1  14   6         58.84         64.86         2.04 o
   2  14   6        358.14        357.31         3.28 o
   3  14   6         49.29         46.73         1.96 o
  -4  -8   7          6.35         10.79         4.21 o
  -3  -8   7        137.65        140.94         4.85 o
  -2  -8   7        427.32        431.15        17.77 o
  -1  -8   7        116.46        106.43         2.96 o
   0  -8   7        115.20        112.50         3.89 o
   1  -8   7         64.80         56.04         1.97 o
   2  -8   7        171.00        158.41         2.37 o
  -5  -7   7        414.00        343.11       165.82 o
  -4  -7   7        363.07        338.70        26.36 o
  -3  -7   7        354.66        367.89         7.79 o
  -2  -7   7        532.42        490.25        12.46 o
  -1  -7   7         36.63         38.40         1.64 o
   0  -7   7        273.81        266.28         3.83 o
   1  -7   7          6.05          2.53         1.39 o
   2  -7   7        171.32        166.49         6.22 o
   3  -7   7         21.47         20.29         1.82 o
  -6  -6   7        230.00        238.02        28.23 o
  -5  -6   7         97.46         91.82         2.69 o
  -4  -6   7        750.18        792.41        75.97 o
  -3  -6   7       1430.92       1390.46        49.72 o
  -2  -6   7          5.89         10.29         1.43 o
  -1  -6   7       1355.57       1279.76        14.13 o
   0  -6   7        251.41        223.40         6.48 o
   1  -6   7        178.28        182.44         6.33 o
   2  -6   7        418.29        431.17        15.16 o
   3  -6   7        110.90        114.86         2.81 o
   4  -6   7         71.13         74.01         4.40 o
   5  -6   7         65.02         64.07         2.58 o
  -7  -5   7         20.06         24.43         2.43 o
  -6  -5   7        800.89        798.47        77.37 o
  -5  -5   7         81.89         67.37         6.31 o
  -4  -5   7        527.75        493.41         8.07 o
  -3  -5   7        421.15        411.79        13.71 o
  -2  -5   7        882.95        782.46        15.76 o
  -1  -5   7       1153.52       1086.33        10.69 o
   0  -5   7        344.83        343.12         5.78 o
   1  -5   7       2388.83       2387.91        14.14 o
   2  -5   7        103.25         93.75         2.43 o
   3  -5   7       1450.92       1413.32        31.48 o
   4  -5   7         36.18         31.31         1.81 o
   5  -5   7        174.07        172.42         7.65 o
   6  -5   7        169.26        144.80        11.87 o
  -7  -4   7        534.50        513.41        37.41 o
  -6  -4   7        811.16        820.87       100.58 o
  -5  -4   7         60.69         60.88         6.93 o
  -4  -4   7       1111.30       1060.30        20.38 o
  -3  -4   7         24.65         25.54         1.41 o
  -2  -4   7       1049.70       1068.36        17.51 o
  -1  -4   7        108.32        101.51         3.11 o
   0  -4   7       1620.35       1679.25        25.64 o
   1  -4   7        396.73        392.41         2.98 o
   2  -4   7        671.08        685.43        10.82 o
   3  -4   7       3072.89       3173.21        74.30 o
   4  -4   7         53.71         55.74         2.32 o
   5  -4   7        124.45        114.82         7.64 o
   6  -4   7          3.85          3.10         1.47 o
  -8  -3   7        139.10        115.40        11.42 o
  -7  -3   7        715.33        725.97        33.78 o
  -6  -3   7        144.90        145.84         6.48 o
  -5  -3   7       1316.91       1304.64        51.36 o
  -4  -3   7       1204.93       1186.06        42.01 o
  -3  -3   7       1692.22       1707.52        52.16 o
  -2  -3   7       1382.76       1423.18        28.47 o
  -1  -3   7       1517.15       1602.06        31.06 o
   0  -3   7        154.22        182.47         2.39 o
   1  -3   7        517.97        560.93        13.51 o
   2  -3   7       1745.30       1849.62        26.95 o
   3  -3   7        462.32        484.78        14.84 o
   4  -3   7        516.35        526.01        27.51 o
   5  -3   7        365.00        353.73        14.21 o
   6  -3   7          0.54          0.82         1.58 o
   7  -3   7         97.51         94.72         9.92 o
  -8  -2   7        159.93        145.01         7.40 o
  -7  -2   7          0.74          2.64         1.76 o
  -6  -2   7        957.79        974.71        36.47 o
  -5  -2   7       1275.13       1311.82        52.87 o
  -4  -2   7        919.11        912.95        35.63 o
  -3  -2   7       4331.17       4392.29       117.72 o
  -2  -2   7         34.52         39.84         1.86 o
  -1  -2   7       1775.68       1905.93        49.20 o
   0  -2   7         15.02          9.01         1.17 o
   1  -2   7        800.65        825.10        19.86 o
   2  -2   7        367.37        370.57         8.26 o
   3  -2   7       1501.59       1589.15        20.54 o
   4  -2   7        476.53        522.67        22.46 o
   5  -2   7          0.68          1.85         1.36 o
   6  -2   7        726.48        705.68        42.27 o
   7  -2   7        236.16        255.17        12.36 o
  -8  -1   7         16.54         18.20         2.31 o
  -7  -1   7        271.00        249.16         7.02 o
  -6  -1   7        615.87        649.40        33.27 o
  -5  -1   7         30.57         35.43         1.89 o
  -4  -1   7       1886.37       1913.16        63.28 o
  -3  -1   7        535.50        462.40        15.35 o
  -2  -1   7       2096.14       2056.36        29.14 o
  -1  -1   7       2330.49       2232.02        30.41 o
   0  -1   7         16.63         27.29         1.40 o
   1  -1   7        175.05        153.75         3.05 o
   2  -1   7         70.49         69.11         2.14 o
   3  -1   7        947.99       1028.54        32.06 o
   4  -1   7          2.08          2.49         1.27 o
   5  -1   7       1535.17       1522.93        62.67 o
   6  -1   7       1053.43       1056.34        58.21 o
   7  -1   7         78.56         72.15         4.06 o
   8  -1   7        546.45        514.41        30.04 o
  -8   0   7          6.78          7.58         1.52 o
  -7   0   7        635.89        584.25        31.85 o
  -6   0   7        198.93        175.72         6.95 o
  -5   0   7        558.89        561.18        22.25 o
  -4   0   7       1409.55       1400.57        21.52 o
  -3   0   7       2585.35       2628.41        61.84 o
  -2   0   7       3754.37       3602.17        58.96 o
  -1   0   7        324.11        349.77         8.36 o
   0   0   7       1115.45       1096.96        12.44 o
   1   0   7       1742.83       1731.65        40.79 o
   2   0   7        468.67        458.09        11.71 o
   3   0   7         49.38         56.22         2.93 o
   4   0   7        517.51        534.41        16.59 o
   5   0   7        617.90        612.27        15.73 o
   6   0   7        112.60        104.18         6.30 o
   7   0   7       1285.58       1258.46        40.27 o
   8   0   7        772.38        750.03        32.76 o
  -8   1   7        408.43        400.87        18.68 o
  -7   1   7        680.26        615.71        33.04 o
  -6   1   7        546.76        501.83        30.54 o
  -5   1   7        927.01        963.85        25.44 o
  -4   1   7        910.64        893.17        16.36 o
  -3   1   7       5261.04       5280.82       103.23 o
  -2   1   7          0.66          3.68         1.11 o
  -1   1   7       8506.76       8790.90       161.52 o
   0   1   7       2513.87       2498.10        34.35 o
   1   1   7        202.00        197.85         5.24 o
   2   1   7       1499.96       1444.32        22.39 o
   3   1   7         58.49         75.10         5.89 o
   4   1   7        290.92        315.84        10.91 o
   5   1   7          3.61          2.94         1.28 o
   6   1   7        252.15        262.47        14.72 o
   7   1   7        792.93        820.38        38.17 o
   8   1   7          3.32          6.28         1.79 o
   9   1   7        962.30        944.48        51.11 o
  -8   2   7        867.31        834.46        28.92 o
  -7   2   7         55.43         54.80         1.72 o
  -6   2   7       1437.55       1370.53        66.11 o
  -5   2   7        735.97        775.20        16.23 o
  -4   2   7        881.37        971.28        26.88 o
  -3   2   7        623.90        680.19        19.95 o
  -2   2   7       9589.99      10485.60       266.82 o
  -1   2   7       4407.44       4943.87        95.68 o
   0   2   7         36.63         37.07         1.52 o
   1   2   7       4592.70       4758.62        83.67 o
   2   2   7        521.31        472.51        14.22 o
   3   2   7        535.28        534.00        14.36 o
   4   2   7        239.35        233.28         8.54 o
   5   2   7         10.27         14.10         1.35 o
   6   2   7         91.53        111.71         6.37 o
   7   2   7         30.04         33.48         1.81 o
   8   2   7       1214.25       1274.31        61.23 o
   9   2   7        490.96        491.74        11.38 o
  -8   3   7        158.49        148.32         5.17 o
  -7   3   7        971.06        998.91        40.69 o
  -6   3   7       1224.89       1258.15        47.33 o
  -5   3   7         19.74         23.04         1.38 o
  -4   3   7       1194.48       1304.00        26.76 o
  -3   3   7        315.41        345.69         2.54 o
  -2   3   7       3150.17       3493.02        60.22 o
  -1   3   7         40.68         40.04        12.75 o
   0   3   7       3943.63       4103.95        45.90 o
   1   3   7       4825.09       5160.83       119.91 o
   2   3   7        403.90        490.17        17.15 o
   3   3   7       1655.47       1550.21        56.78 o
   4   3   7       2026.13       2012.97        83.36 o
   5   3   7         54.17         47.69         2.73 o
   6   3   7        380.35        395.93        19.76 o
   7   3   7        190.51        230.48         3.98 o
   8   3   7        621.13        647.50        30.06 o
   9   3   7          6.30          9.01         1.77 o
  -8   4   7        144.43        146.10        11.88 o
  -7   4   7        937.85        922.14        34.04 o
  -6   4   7         14.48         20.87         1.38 o
  -5   4   7       2364.38       2481.86        63.79 o
  -4   4   7        557.93        569.10         5.89 o
  -3   4   7       2098.95       2210.09        48.75 o
  -2   4   7         64.17         79.07         2.01 o
  -1   4   7       1893.71       1960.48        40.24 o
   0   4   7         39.37         52.48         1.56 o
   1   4   7        481.75        499.61        19.70 o
   2   4   7       5334.97       5441.12       260.30 o
   3   4   7       1599.58       1497.23        71.13 o
   4   4   7        159.35        175.60         9.37 o
   5   4   7       1302.55       1331.36        76.21 o
   6   4   7        641.18        701.33        42.13 o
   7   4   7        269.36        286.41        13.78 o
   8   4   7         56.54         56.38         3.28 o
   9   4   7        994.25        970.77        53.88 o
  -7   5   7        134.22        120.74         3.56 o
  -6   5   7        771.26        820.31        37.90 o
  -5   5   7        799.45        810.80        31.51 o
  -4   5   7          0.80          1.31         1.39 o
  -3   5   7       4006.12       4252.43        94.35 o
  -2   5   7         17.33         14.69         1.59 o
  -1   5   7         10.59         29.98         1.86 o
   0   5   7         53.06         46.30         1.54 o
   1   5   7        741.35        776.08         6.92 o
   2   5   7        410.14        404.74         5.76 o
   3   5   7        669.82        776.42        84.39 o
   4   5   7       3202.98       3225.01       234.93 o
   5   5   7       1153.15       1112.19        91.35 o
   6   5   7        361.66        407.90        55.39 o
   7   5   7        454.26        501.86        31.41 o
   8   5   7         67.81         85.01         5.30 o
   9   5   7        463.53        477.96        23.87 o
  -7   6   7         70.43         74.02         3.34 o
  -6   6   7        740.30        774.83        30.77 o
  -5   6   7         16.81         21.69         1.65 o
  -4   6   7        269.97        286.54         5.06 o
  -3   6   7        627.84        687.35        20.33 o
  -2   6   7        218.85        232.84         4.15 o
  -1   6   7        577.84        610.43         9.61 o
   0   6   7        257.22        224.59         2.64 o
   1   6   7        979.76       1037.65        10.52 o
   2   6   7         11.86         24.48         1.53 o
   3   6   7       3526.16       3530.61       299.94 o
   4   6   7       1045.78       1070.36       118.46 o
   5   6   7        345.06        328.15        49.00 o
   6   6   7       2328.00       2389.67       332.27 o
   7   6   7        110.42        117.87        13.72 o
   8   6   7        296.92        318.11        22.54 o
   9   6   7        480.72        448.82        23.96 o
  -7   7   7        386.11        370.00         6.29 o
  -6   7   7          1.35          2.94         1.32 o
  -5   7   7       1197.38       1185.55        44.39 o
  -4   7   7         71.42         82.59         1.85 o
  -3   7   7        106.36        121.14         2.69 o
  -2   7   7        544.03        539.94         8.48 o
  -1   7   7        104.91        120.38         2.51 o
   0   7   7        418.04        370.06         7.37 o
   1   7   7       1713.23       1793.69        38.82 o
   2   7   7         31.28         34.26         1.34 o
   3   7   7       1096.99       1259.15        77.62 o
   4   7   7         13.70         10.84         2.15 o
   5   7   7       2160.53       2154.43       222.51 o
   6   7   7        450.71        478.03        51.71 o
   7   7   7        822.05        802.82        79.79 o
   8   7   7        621.94        650.67        26.59 o
   9   7   7          2.21          3.45         2.62 o
  -6   8   7        169.02        147.53         3.74 o
  -5   8   7        737.14        809.23        17.11 o
  -4   8   7        103.80        100.24         3.69 o
  -3   8   7       1660.95       1704.52        32.26 o
  -2   8   7          5.31          5.39         1.14 o
  -1   8   7         22.33         16.09         1.26 o
   0   8   7       1203.21       1162.42        21.14 o
   1   8   7        135.03        164.28         4.91 o
   2   8   7       1110.05       1176.65        25.14 o
   3   8   7        151.33        191.04         7.40 o
   4   8   7         12.54         11.31         1.73 o
   5   8   7        723.75        711.06        93.61 o
   6   8   7        249.12        265.50        59.98 o
   7   8   7       1567.53       1605.45       201.31 o
   8   8   7         25.04         17.44         2.55 o
   9   8   7        788.82        872.11        10.34 o
  -5   9   7        134.34        145.19         3.87 o
  -4   9   7        211.62        210.07         7.41 o
  -3   9   7        446.94        462.88         6.76 o
  -2   9   7          0.07          2.08         1.27 o
  -1   9   7        717.47        709.94        11.21 o
   0   9   7        646.44        682.75         6.89 o
   1   9   7        178.57        162.79         5.28 o
   2   9   7       2805.00       3152.95        49.67 o
   3   9   7        218.19        199.46         5.27 o
   4   9   7        582.63        598.47        46.15 o
   5   9   7         57.95         63.76        12.64 o
   6   9   7       1397.46       1345.37       218.92 o
   7   9   7        119.91        118.49        14.43 o
   8   9   7        573.64        582.50        95.67 o
  -5  10   7          1.89          2.17         1.53 o
  -4  10   7        506.14        517.76        11.19 o
  -3  10   7         72.02         70.75         1.91 o
  -2  10   7         30.77         29.62         1.36 o
  -1  10   7         14.49         20.72         1.42 o
   0  10   7          0.20          1.61         1.34 o
   1  10   7       2442.74       2616.33        64.20 o
   2  10   7        890.04       1002.96        12.62 o
   3  10   7       2456.79       2540.83        52.41 o
   4  10   7        666.41        706.38        22.17 o
   5  10   7        740.70        706.17       112.41 o
   6  10   7       1416.90       1349.29       244.67 o
   7  10   7        132.68        134.83        22.59 o
   8  10   7        531.77        500.35        87.14 o
  -4  11   7        343.08        346.14        24.02 o
  -3  11   7          8.25          6.28         1.83 o
  -2  11   7        248.84        259.87         5.12 o
  -1  11   7          1.55          0.50         1.50 o
   0  11   7        407.39        445.30         4.87 o
   1  11   7        312.61        331.81         5.52 o
   2  11   7        206.34        212.89         4.12 o
   3  11   7       2171.41       2233.76        50.98 o
   4  11   7          2.12          3.00         1.73 o
   5  11   7       1627.36       1493.69       167.17 o
   6  11   7        104.55         97.22        19.67 o
   7  11   7        285.65        245.40        32.06 o
  -3  12   7        322.12        330.21        10.60 o
  -2  12   7        599.71        593.24         8.11 o
  -1  12   7         84.35         83.36         1.99 o
   0  12   7        444.77        425.82         8.49 o
   1  12   7          0.81          0.07         1.36 o
   2  12   7       1409.49       1460.25        32.90 o
   3  12   7          1.77          1.54         1.63 o
   4  12   7        576.27        514.44        28.19 o
   5  12   7        580.66        566.55        28.49 o
   6  12   7        177.43        143.32        31.64 o
   7  12   7        377.36        341.50        54.64 o
  -1  13   7        703.55        665.84        13.80 o
   0  13   7        203.22        184.73         3.51 o
   1  13   7        189.86        201.56         3.87 o
   2  13   7        244.10        224.54         5.50 o
   3  13   7        205.49        198.19         2.59 o
   4  13   7        763.50        656.68        64.09 o
   5  13   7        147.82        120.61         5.98 o
   1  14   7        523.70        508.44         6.86 o
   2  14   7          9.48          9.86         1.64 o
   3  14   7        198.13        194.95         4.67 o
  -1  -8   8        111.26         99.41         3.37 o
  -4  -7   8       1293.81       1220.23        84.27 o
  -3  -7   8        127.99        121.23         3.68 o
  -2  -7   8         48.29         43.54         1.86 o
  -1  -7   8        267.79        266.26         7.92 o
   0  -7   8         13.23         10.60         1.47 o
   1  -7   8         50.35         41.31         1.78 o
   2  -7   8          0.25          0.03         1.61 o
  -5  -6   8        526.65        472.24        48.69 o
  -4  -6   8        528.82        431.52        19.01 o
  -3  -6   8        209.25        185.17         7.08 o
  -2  -6   8        839.16        819.49        25.60 o
  -1  -6   8        468.09        461.38         7.81 o
   0  -6   8         56.45         60.30         1.80 o
   1  -6   8         88.47         92.69         3.23 o
   2  -6   8         11.70         13.19         1.45 o
   3  -6   8        160.29        147.16         2.34 o
   4  -6   8         97.47         77.43         3.73 o
  -6  -5   8         10.75         10.31         1.98 o
  -5  -5   8        526.72        493.68        59.06 o
  -4  -5   8        112.20         88.76         3.69 o
  -3  -5   8       1227.34       1114.50        40.19 o
  -2  -5   8        296.60        309.01         8.57 o
  -1  -5   8        174.37        175.53         2.19 o
   0  -5   8        683.13        680.46         3.71 o
   1  -5   8        106.05        109.18         2.05 o
   2  -5   8        186.79        197.84         6.74 o
   3  -5   8        899.68        910.09        24.97 o
   4  -5   8        607.83        567.13        26.71 o
   5  -5   8         99.99         92.27         4.16 o
  -6  -4   8        268.53        231.60        13.76 o
  -5  -4   8        176.24        160.17         6.71 o
  -4  -4   8        262.00        254.71         9.83 o
  -3  -4   8        204.38        191.15         3.95 o
  -2  -4   8        217.30        216.96         2.95 o
  -1  -4   8        878.76        892.32         9.67 o
   0  -4   8        315.06        316.11         5.37 o
   1  -4   8        231.74        240.73         3.36 o
   2  -4   8       1361.39       1459.77        22.01 o
   3  -4   8        866.88        838.05        15.49 o
   4  -4   8        851.16        819.96        12.67 o
   5  -4   8         81.00         78.75         5.08 o
   6  -4   8        331.60        333.52        16.00 o
  -7  -3   8         75.69         75.41         5.69 o
  -6  -3   8        913.97        871.45        51.54 o
  -5  -3   8          3.91          5.25         1.54 o
  -4  -3   8        472.13        451.44         8.74 o
  -3  -3   8          6.52          9.83         1.30 o
  -2  -3   8          0.56          1.10         1.27 o
  -1  -3   8        679.90        644.62        13.07 o
   0  -3   8        154.54        156.34         3.11 o
   1  -3   8       1200.32       1215.50        20.47 o
   2  -3   8       1195.14       1303.80        22.07 o
   3  -3   8        122.34        137.43         4.55 o
   4  -3   8       1643.52       1629.33        50.56 o
   5  -3   8         17.28         16.03         1.46 o
   6  -3   8        222.90        214.89         7.68 o
  -7  -2   8        925.58        911.74        49.04 o
  -6  -2   8        314.50        310.56        12.51 o
  -5  -2   8        478.36        495.25        13.17 o
  -4  -2   8        343.88        302.51        10.81 o
  -3  -2   8          0.92          2.29         1.42 o
  -2  -2   8         58.90         33.40         1.47 o
  -1  -2   8        224.24        248.51         3.77 o
   0  -2   8        583.77        539.02        11.23 o
   1  -2   8        141.00        185.89         2.49 o
   2  -2   8         91.30         99.37         1.96 o
   3  -2   8       2759.42       2986.59        90.10 o
   4  -2   8        155.91        155.12         7.04 o
   5  -2   8        690.75        710.96        34.37 o
   6  -2   8        102.91        107.32         5.26 o
   7  -2   8        239.95        213.54        12.80 o
  -7  -1   8        203.20        196.03        11.14 o
  -6  -1   8        366.78        304.70        11.34 o
  -5  -1   8       1120.76       1108.38        37.14 o
  -4  -1   8        451.49        435.56        12.14 o
  -3  -1   8        204.46        185.74         4.77 o
  -2  -1   8         60.40         56.26         1.49 o
  -1  -1   8         52.26         77.80         2.56 o
   0  -1   8        409.39        391.26         7.93 o
   1  -1   8         82.61         63.42         1.72 o
   2  -1   8       1527.39       1624.94        15.18 o
   3  -1   8        189.91        222.20         4.68 o
   4  -1   8       1115.73       1240.11        64.22 o
   5  -1   8        886.11        887.52        15.93 o
   6  -1   8          2.50          3.04         1.49 o
   7  -1   8        779.37        723.93        53.22 o
  -8   0   8         60.49         55.13         5.10 o
  -7   0   8          0.62          1.05         1.59 o
  -6   0   8       1556.94       1509.99        78.86 o
  -5   0   8        264.77        311.02        12.40 o
  -4   0   8        616.10        623.35        16.63 o
  -3   0   8        402.82        396.09         6.07 o
  -2   0   8        816.32        773.02        15.16 o
  -1   0   8       1383.39       1354.29        24.07 o
   0   0   8         98.41        110.44         1.82 o
   1   0   8        334.31        315.76         3.74 o
   2   0   8        176.95        187.79         3.75 o
   3   0   8        454.87        490.52         5.06 o
   4   0   8       1723.04       1777.55        33.66 o
   5   0   8          2.85          6.36         1.47 o
   6   0   8        493.08        507.35        30.16 o
   7   0   8        537.07        497.19        31.83 o
   8   0   8        143.01        134.97         7.02 o
  -8   1   8         98.85         94.00         7.90 o
  -7   1   8         84.88         73.28         4.46 o
  -6   1   8        629.33        619.77        23.40 o
  -5   1   8        220.29        218.00         7.80 o
  -4   1   8       1241.23       1350.07        14.61 o
  -3   1   8         71.06         71.98         1.72 o
  -2   1   8       1890.58       1948.84        24.88 o
  -1   1   8       2027.83       2050.30        31.89 o
   0   1   8         67.63         72.92         1.57 o
   1   1   8        778.88        752.73        16.21 o
   2   1   8         31.07         33.96         1.57 o
   3   1   8       1471.12       1385.27        39.40 o
   4   1   8          6.29         16.01         5.02 o
   5   1   8       1535.01       1559.44        65.08 o
   6   1   8        460.17        519.08        41.70 o
   7   1   8          2.20          1.96         1.50 o
   8   1   8        765.34        753.08        46.02 o
  -8   2   8          0.89          1.12         1.93 o
  -7   2   8        469.71        446.16        31.01 o
  -6   2   8        291.83        306.67        18.81 o
  -5   2   8        326.42        346.42        14.32 o
  -4   2   8         98.95        108.32         1.77 o
  -3   2   8        294.42        318.32         6.44 o
  -2   2   8       2805.56       3011.89        39.60 o
  -1   2   8         79.82         59.10         1.68 o
   0   2   8       6312.47       6593.58        75.73 o
   1   2   8       1567.49       1476.01        37.43 o
   2   2   8        886.77        868.84         9.13 o
   3   2   8        666.60        611.31        18.01 o
   4   2   8        741.55        707.95        19.22 o
   5   2   8       1498.69       1556.56        72.73 o
   6   2   8        123.27        122.85         6.22 o
   7   2   8       1095.84       1132.41        73.32 o
   8   2   8        161.19        180.97        14.66 o
  -7   3   8        588.43        552.73        20.04 o
  -6   3   8         42.49         35.46         2.28 o
  -5   3   8       1462.31       1483.32        61.77 o
  -4   3   8         89.45        109.77         2.07 o
  -3   3   8        302.45        316.66         3.95 o
  -2   3   8        689.88        786.94        13.04 o
  -1   3   8       4190.17       4787.45        49.24 o
   0   3   8       7058.95       6887.33       137.65 o
   1   3   8        374.34        362.96         3.95 o
   2   3   8       7512.29       7231.91       233.35 o
   3   3   8        183.32        190.10         6.56 o
   4   3   8       1740.37       1618.30        62.23 o
   5   3   8         97.20        118.51         5.45 o
   6   3   8        234.14        217.06        15.30 o
   7   3   8        678.88        711.56        52.67 o
   8   3   8        299.01        321.38         9.59 o
   9   3   8        558.97        534.36        32.41 o
  -7   4   8          0.08          1.12         1.42 o
  -6   4   8       1083.91       1018.35        32.28 o
  -5   4   8        773.96        815.68        22.69 o
  -4   4   8         29.58         16.71         1.92 o
  -3   4   8       2851.52       3267.72        27.43 o
  -2   4   8          2.75          5.84         1.31 o
  -1   4   8       4683.00       5012.21       127.81 o
   0   4   8         23.18         16.88         1.42 o
   1   4   8       3986.84       3680.95       112.24 o
   2   4   8       1960.42       1904.60        82.98 o
   3   4   8        599.60        515.03        23.77 o
   4   4   8       3157.41       2973.36       175.98 o
   5   4   8          0.08          4.75         1.60 o
   6   4   8        385.67        398.27        22.95 o
   7   4   8          2.58          6.74         1.87 o
   8   4   8        497.18        518.72        31.22 o
   9   4   8        133.88        133.77         5.51 o
  -7   5   8        489.02        446.07        26.45 o
  -6   5   8       1051.39       1079.03        67.03 o
  -5   5   8         17.34         12.11         1.39 o
  -4   5   8        423.38        432.21        11.37 o
  -3   5   8       2700.60       3179.36        45.93 o
  -2   5   8       1036.04       1054.33        20.65 o
  -1   5   8       2108.52       2218.77        34.63 o
   0   5   8       1054.14       1016.54        16.81 o
   1   5   8        714.67        582.66        14.73 o
   2   5   8        904.41        901.00        26.31 o
   3   5   8       4876.95       4434.36       172.33 o
   4   5   8         46.70         43.98         2.57 o
   5   5   8        398.18        430.87        50.85 o
   6   5   8        809.26        820.02        71.24 o
   7   5   8         14.00         14.14         1.85 o
   8   5   8        116.15        118.66         8.31 o
   9   5   8          2.92          3.59         1.96 o
  -7   6   8        554.73        554.47         8.77 o
  -6   6   8          4.38          4.75         1.59 o
  -5   6   8       1243.61       1260.71        30.43 o
  -4   6   8        299.91        289.56         8.86 o
  -3   6   8        141.29        162.37         4.18 o
  -2   6   8       2593.48       2725.40        16.68 o
  -1   6   8          0.22          0.69         1.42 o
   0   6   8       1526.13       1437.06         4.95 o
   1   6   8         77.41         83.94         3.70 o
   2   6   8       1966.64       1883.47        38.80 o
   3   6   8        570.44        496.33        26.28 o
   4   6   8       1190.03       1237.74        74.33 o
   5   6   8       2450.98       2500.91       309.16 o
   6   6   8        542.28        557.28        65.84 o
   7   6   8        369.36        374.34        34.23 o
   8   6   8         33.77         39.13         3.52 o
   9   6   8          5.20          2.44         1.98 o
  -6   7   8        258.97        274.61        15.48 o
  -5   7   8        377.55        368.03        18.80 o
  -4   7   8        505.31        553.61        13.60 o
  -3   7   8       1587.60       1592.86        25.01 o
  -2   7   8        777.22        819.73        13.71 o
  -1   7   8        780.30        733.67        12.55 o
   0   7   8       1008.72       1038.44        16.90 o
   1   7   8        567.03        541.02        13.17 o
   2   7   8        715.36        746.91        17.02 o
   3   7   8        158.61        191.88         9.74 o
   4   7   8        891.28        847.04        78.76 o
   5   7   8        553.26        551.45        69.35 o
   6   7   8        448.20        430.31        44.66 o
   7   7   8       1376.41       1366.11       187.77 o
   8   7   8         32.12         26.65         6.02 o
   9   7   8        170.49        210.96         5.40 o
  -6   8   8        200.10        194.81        10.28 o
  -5   8   8        265.83        309.75        15.86 o
  -4   8   8        856.57        856.87        23.43 o
  -3   8   8       1127.67       1103.73        17.06 o
  -2   8   8        386.51        381.52         7.01 o
  -1   8   8       2671.81       2592.82        46.63 o
   0   8   8          0.01          2.36         1.34 o
   1   8   8        427.66        433.74        12.90 o
   2   8   8        206.62        205.05         5.11 o
   3   8   8       1255.75       1366.52        33.86 o
   4   8   8        190.92        213.27        22.67 o
   5   8   8        169.15        183.06        23.37 o
   6   8   8        804.75        782.72       121.61 o
   7   8   8         28.22         31.08         6.63 o
   8   8   8        690.18        626.47       100.92 o
  -5   9   8        313.76        335.52         8.73 o
  -4   9   8        580.93        562.24        13.25 o
  -3   9   8        113.73        131.26         2.06 o
  -2   9   8       1770.91       1687.30        28.45 o
  -1   9   8        278.68        266.06         3.33 o
   0   9   8        952.57        969.38        19.16 o
   1   9   8       1659.07       1723.99        41.32 o
   2   9   8         69.52         82.65         1.97 o
   3   9   8        998.11       1057.83        31.87 o
   4   9   8       1045.66       1067.55        82.78 o
   5   9   8        291.25        274.36        21.01 o
   6   9   8         81.35         78.19        13.35 o
   7   9   8        653.20        613.24        91.10 o
   8   9   8        703.22        651.82        70.79 o
  -4  10   8         94.12         86.83         2.29 o
  -3  10   8        426.45        427.80        11.19 o
  -2  10   8        619.12        571.54        10.18 o
  -1  10   8       1683.32       1642.83        24.31 o
   0  10   8       1654.33       1661.57         8.75 o
   1  10   8          1.43          4.77         1.47 o
   2  10   8        963.08        958.39        22.28 o
   3  10   8       1230.20       1247.32        17.62 o
   4  10   8        344.87        335.74        33.36 o
   5  10   8        215.66        226.84        31.71 o
   6  10   8        103.76         99.92        19.56 o
   7  10   8        782.58        683.32       127.91 o
   8  10   8         72.31         74.06        13.71 o
  -4  11   8         20.94         22.79         1.77 o
  -3  11   8        495.63        475.22         3.20 o
  -2  11   8          6.27          5.91         1.59 o
  -1  11   8        882.13        809.98        10.05 o
   0  11   8          1.98          3.91         1.48 o
   1  11   8       1072.58       1044.27         8.22 o
   2  11   8       2063.72       2042.91        50.61 o
   3  11   8          8.03         12.43         1.71 o
   4  11   8         86.02         88.36         4.77 o
   5  11   8        330.69        320.72        50.06 o
   6  11   8         80.21         90.07        19.01 o
   7  11   8        156.14        138.30        29.46 o
  -3  12   8        234.62        220.46         5.93 o
  -2  12   8         67.44         66.14         2.00 o
  -1  12   8        348.57        311.97         6.65 o
   0  12   8        224.22        213.28         2.43 o
   1  12   8        327.99        307.74         4.17 o
   2  12   8        144.27        146.92         4.37 o
   3  12   8        589.74        570.37         8.24 o
   4  12   8        644.48        628.16        21.04 o
   5  12   8          9.38         11.11         2.37 o
   6  12   8        307.45        271.87        69.04 o
  -1  13   8          5.49          8.27         1.60 o
   0  13   8        145.84        155.03         2.33 o
   1  13   8        124.02        126.57         3.15 o
   2  13   8        169.95        174.47         2.54 o
   3  13   8        376.37        356.48         5.25 o
   4  13   8          8.71          6.83         2.07 o
   5  13   8        645.92        563.94        65.67 o
   2  14   8        166.25        143.96         7.14 o
   3  14   8         27.76         25.26         1.91 o
  -1  -7   9         30.56         26.28         4.77 o
  -4  -6   9         13.96          9.25         1.72 o
  -3  -6   9        279.03        267.06        10.78 o
  -2  -6   9        536.20        485.14        14.32 o
  -1  -6   9         10.59         11.52         1.71 o
   0  -6   9        223.82        198.91         3.12 o
   1  -6   9         38.31         46.77         1.88 o
   2  -6   9        416.36        368.72        13.23 o
  -5  -5   9         12.34          9.06         2.18 o
  -4  -5   9         80.45         82.34        11.03 o
  -3  -5   9        475.11        432.96        25.31 o
  -2  -5   9         55.36         59.91         2.79 o
  -1  -5   9        912.47        875.22        15.18 o
   0  -5   9         44.63         46.75         3.34 o
   1  -5   9        507.66        494.46         5.72 o
   2  -5   9         18.47         15.72         1.72 o
   3  -5   9        389.44        376.39         4.54 o
   4  -5   9        724.59        621.72        10.96 o
  -6  -4   9        162.48        142.82        13.72 o
  -5  -4   9         18.58         22.46         1.83 o
  -4  -4   9        308.74        283.36        18.88 o
  -3  -4   9         54.46         45.64         2.81 o
  -2  -4   9       1341.15       1312.49        33.36 o
  -1  -4   9       1172.90       1172.32        23.31 o
   0  -4   9        821.78        802.08         9.08 o
   1  -4   9        879.87        864.74        18.16 o
   2  -4   9        178.98        182.86         2.22 o
   3  -4   9        653.77        638.07        15.65 o
   4  -4   9          1.04          1.48         1.63 o
   5  -4   9        369.46        356.91        19.04 o
  -6  -3   9        107.98         89.71         4.46 o
  -5  -3   9        167.20        155.58         4.00 o
  -4  -3   9        368.92        304.46        15.72 o
  -3  -3   9        290.80        284.98         8.04 o
  -2  -3   9       1828.02       1855.69        43.79 o
  -1  -3   9         32.94         46.45         1.73 o
   0  -3   9       2453.49       2642.10        46.27 o
   1  -3   9        190.04        198.74         5.54 o
   2  -3   9       1235.04       1295.19        12.60 o
   3  -3   9        335.01        305.41         9.63 o
   4  -3   9        209.31        203.42         6.30 o
   5  -3   9         86.22         74.41         2.91 o
   6  -3   9         86.49         76.10         5.34 o
  -7  -2   9        213.25        202.16        11.44 o
  -6  -2   9        286.11        256.35        12.85 o
  -5  -2   9        557.01        543.05        16.47 o
  -4  -2   9         56.47         49.90         3.14 o
  -3  -2   9       1153.08       1191.19        30.39 o
  -2  -2   9         32.14         39.09         1.52 o
  -1  -2   9        833.21        900.24        22.75 o
   0  -2   9       1079.30       1219.14        40.55 o
   1  -2   9        967.24       1118.91        18.79 o
   2  -2   9       1095.68       1146.15        24.34 o
   3  -2   9         26.78         35.80         2.70 o
   4  -2   9        416.63        407.22        11.55 o
   5  -2   9         58.21         48.48         2.41 o
   6  -2   9        209.14        177.66         3.27 o
  -7  -1   9         79.90         67.89         2.08 o
  -6  -1   9       1960.98       1796.84        87.63 o
  -5  -1   9         32.03         40.79         1.86 o
  -4  -1   9        489.44        508.52        14.32 o
  -3  -1   9        938.39        939.98        16.84 o
  -2  -1   9        319.20        334.31         7.03 o
  -1  -1   9       1041.96       1062.87        17.32 o
   0  -1   9        701.83        726.57        12.49 o
   1  -1   9       1248.24       1337.13        18.92 o
   2  -1   9         13.76          7.91         1.50 o
   3  -1   9        799.78        828.43        12.80 o
   4  -1   9        461.33        443.01        23.41 o
   5  -1   9         20.04         19.65         1.49 o
   6  -1   9         78.12         78.75         4.77 o
   7  -1   9          4.09          2.13         1.57 o
  -7   0   9        375.56        354.09        18.81 o
  -6   0   9        603.30        534.12        12.24 o
  -5   0   9        829.50        758.51        12.91 o
  -4   0   9       3521.40       3435.54        72.79 o
  -3   0   9         19.49         15.70         1.37 o
  -2   0   9       1553.28       1525.61        33.36 o
  -1   0   9          3.19          2.49         1.22 o
   0   0   9        555.55        582.19        15.70 o
   1   0   9        316.16        305.92         3.87 o
   2   0   9        949.49        960.96         9.62 o
   3   0   9        897.31        859.46        10.35 o
   4   0   9          0.26          1.54         1.45 o
   5   0   9        548.73        561.64        32.70 o
   6   0   9         82.71         74.60         3.64 o
   7   0   9          1.52          3.29         1.79 o
  -7   1   9        269.34        262.61        16.50 o
  -6   1   9         33.96         39.94         2.00 o
  -5   1   9       1610.43       1567.89         9.77 o
  -4   1   9        220.57        227.11         3.23 o
  -3   1   9       1791.39       1788.40        33.04 o
  -2   1   9       1512.50       1452.63        30.90 o
  -1   1   9        547.24        578.74         4.45 o
   0   1   9        972.23        963.35        22.38 o
   1   1   9        298.76        293.29         8.34 o
   2   1   9        563.42        539.50        14.20 o
   3   1   9         16.53         23.15         1.71 o
   4   1   9        645.04        649.98        23.73 o
   5   1   9       1582.33       1539.84        69.14 o
   6   1   9        159.52        167.28        17.43 o
   7   1   9        275.85        294.22        17.14 o
   8   1   9        127.87        122.68         7.73 o
  -7   2   9        110.21         99.96         7.76 o
  -6   2   9        502.42        495.92        26.70 o
  -5   2   9        311.07        316.11         9.00 o
  -4   2   9        727.70        742.73        18.21 o
  -3   2   9       1588.98       1684.44        16.39 o
  -2   2   9        939.58       1030.79        15.37 o
  -1   2   9       3993.29       4090.69        41.09 o
   0   2   9         92.41         88.89         2.80 o
   1   2   9         43.18         31.43         1.32 o
   2   2   9        277.16        308.78         3.92 o
   3   2   9        597.40        586.31        11.72 o
   4   2   9        376.35        379.24         9.97 o
   5   2   9          0.53          0.95         1.18 o
   6   2   9       1069.16       1065.59        44.03 o
   7   2   9        622.39        603.50        29.71 o
   8   2   9         50.78         48.57         2.72 o
  -7   3   9         17.61         13.26         2.58 o
  -6   3   9        741.85        717.65        30.32 o
  -5   3   9          0.00          1.65         1.40 o
  -4   3   9       2186.31       2372.64        15.50 o
  -3   3   9        213.38        225.79         7.51 o
  -2   3   9       5383.95       5993.59        70.06 o
  -1   3   9        933.74        948.75         4.54 o
   0   3   9       1512.11       1646.71        24.49 o
   1   3   9        862.16        811.62        15.01 o
   2   3   9        500.91        531.82        12.85 o
   3   3   9         62.92         58.15         1.61 o
   4   3   9        272.94        272.35        11.93 o
   5   3   9        570.98        592.47        17.21 o
   6   3   9        798.90        793.70        34.42 o
   7   3   9          1.85          4.09         1.57 o
   8   3   9        938.54        913.33        54.47 o
  -7   4   9        734.86        673.89        26.77 o
  -6   4   9        431.90        420.10        13.00 o
  -5   4   9        420.22        460.84        15.90 o
  -4   4   9        790.12        861.81        14.88 o
  -3   4   9         60.57         83.73         2.35 o
  -2   4   9       3151.52       3575.91        61.53 o
  -1   4   9        614.38        697.34        11.82 o
   0   4   9       2209.30       2406.26        65.93 o
   1   4   9        373.24        340.45        10.51 o
   2   4   9          3.25          5.35         1.06 o
   3   4   9        453.40        426.33        21.25 o
   4   4   9        175.29        187.10         7.56 o
   5   4   9        540.36        573.66        42.33 o
   6   4   9        303.00        325.64        13.75 o
   7   4   9        592.67        613.37        64.52 o
   8   4   9       1029.30       1073.88        65.18 o
  -7   5   9        878.41        847.99        22.74 o
  -6   5   9         66.61         71.62         2.04 o
  -5   5   9        930.81        937.06        45.69 o
  -4   5   9         18.57         15.37         1.38 o
  -3   5   9          1.21          2.77         1.31 o
  -2   5   9         77.04         85.21         1.75 o
  -1   5   9       1295.87       1359.32        25.17 o
   0   5   9        338.13        357.33         7.55 o
   1   5   9         48.97         52.54         1.69 o
   2   5   9        322.56        333.99        16.86 o
   3   5   9        754.48        701.43        23.26 o
   4   5   9        173.39        168.90         5.85 o
   5   5   9       1929.60       1934.00       119.53 o
   6   5   9          0.63          2.71         2.16 o
   7   5   9        543.21        564.13        26.64 o
   8   5   9          0.27          0.53         2.08 o
  -6   6   9        860.91        869.44        22.48 o
  -5   6   9        577.04        597.49        27.49 o
  -4   6   9        468.24        507.44        10.59 o
  -3   6   9        163.68        175.55         2.24 o
  -2   6   9         66.04         74.42         2.41 o
  -1   6   9        297.94        311.83         4.31 o
   0   6   9         47.73         46.02         1.37 o
   1   6   9        621.49        631.35        13.86 o
   2   6   9        739.33        675.92        19.27 o
   3   6   9         33.03         26.00         1.53 o
   4   6   9       1657.65       1605.29       158.40 o
   5   6   9        763.31        806.99        77.72 o
   6   6   9        290.31        300.63        25.43 o
   7   6   9        497.32        460.82        34.90 o
   8   6   9        212.03        212.53        15.08 o
  -6   7   9        336.77        336.15         9.26 o
  -5   7   9        221.03        229.63         7.09 o
  -4   7   9       1168.92       1234.66         9.74 o
  -3   7   9        389.91        393.54         8.19 o
  -2   7   9        686.79        724.04         9.54 o
  -1   7   9        235.45        277.86         3.73 o
   0   7   9        131.69        135.01         3.21 o
   1   7   9        511.77        541.11        13.07 o
   2   7   9          5.29          3.89         1.18 o
   3   7   9       1200.47       1110.48        44.24 o
   4   7   9        237.63        226.24        22.85 o
   5   7   9         28.46         28.53         2.10 o
   6   7   9        966.89        958.17       114.64 o
   7   7   9          3.95          6.14         2.55 o
   8   7   9        481.21        448.91        34.76 o
  -5   8   9        669.91        688.37        20.09 o
  -4   8   9        164.44        181.57         5.07 o
  -3   8   9        373.10        376.09         7.71 o
  -2   8   9        903.97        951.89        14.04 o
  -1   8   9        582.38        580.48         3.60 o
   0   8   9         67.47         86.51         1.67 o
   1   8   9        180.77        186.61         4.76 o
   2   8   9        253.17        260.70         4.07 o
   3   8   9        817.56        819.54        31.88 o
   4   8   9       1039.04       1093.99       118.37 o
   5   8   9        736.76        675.00        65.99 o
   6   8   9         51.75         47.82        11.52 o
   7   8   9        564.09        526.92        67.41 o
   8   8   9        236.63        231.37        35.49 o
  -5   9   9         66.86         68.18         2.94 o
  -4   9   9        135.74        137.69         4.47 o
  -3   9   9        856.92        906.30        16.22 o
  -2   9   9        281.90        289.35         6.17 o
  -1   9   9        461.92        446.65         7.07 o
   0   9   9        323.31        348.71         7.22 o
   1   9   9         94.99        104.05         2.26 o
   2   9   9        338.37        368.24        10.10 o
   3   9   9        359.91        381.21         6.35 o
   4   9   9       2720.29       2791.33       201.27 o
   5   9   9        160.38        168.49        20.94 o
   6   9   9        880.79        854.06       161.29 o
   7   9   9        989.54        951.76       247.47 o
   8   9   9          2.05         -0.70         2.54 o
  -4  10   9        363.56        349.30         2.90 o
  -3  10   9        198.86        193.62         2.41 o
  -2  10   9        180.68        180.82         6.94 o
  -1  10   9       1001.73        963.74        13.86 o
   0  10   9         28.14         47.66         1.45 o
   1  10   9       1476.18       1457.19        37.52 o
   2  10   9       1533.85       1673.56        15.08 o
   3  10   9        184.70        181.64         5.62 o
   4  10   9        881.94        926.44        43.26 o
   5  10   9         84.62         92.63         9.92 o
   6  10   9       1463.34       1355.20       220.02 o
   7  10   9         19.94         24.17         4.49 o
  -3  11   9          1.09          1.65         1.40 o
  -2  11   9        227.17        235.73         2.67 o
  -1  11   9        581.22        550.14         4.49 o
   0  11   9        645.08        619.16        11.95 o
   1  11   9       1353.12       1421.37        40.07 o
   2  11   9        134.58        160.46         3.75 o
   3  11   9       2676.29       2836.18        58.04 o
   4  11   9        398.22        395.21        41.06 o
   5  11   9        582.62        586.67        99.12 o
   6  11   9         20.86         20.84         4.31 o
   7  11   9        578.80        473.88        90.27 o
  -2  12   9        192.14        190.73         2.46 o
  -1  12   9         18.76         10.47         1.43 o
   0  12   9        596.04        589.54         4.88 o
   1  12   9        293.18        283.81         2.89 o
   2  12   9       1076.26       1057.25        22.16 o
   3  12   9       1475.54       1509.46        43.79 o
   4  12   9         69.57         63.01         5.23 o
   5  12   9        739.64        684.33        94.48 o
   6  12   9          1.84         -0.98         2.66 o
  -1  13   9        104.95        107.86         2.22 o
   0  13   9        113.58         92.61         8.11 o
   1  13   9        198.45        191.51         3.80 o
   2  13   9        925.96        922.36        35.16 o
   3  13   9          2.82          3.18         1.75 o
   4  13   9        962.00        949.21        42.03 o
   5  13   9         98.07         92.77         5.51 o
  -3  -5  10         35.11         29.00         1.55 o
  -2  -5  10        372.01        356.73         8.96 o
  -1  -5  10         18.17         20.61         1.73 o
   0  -5  10        301.95        303.59         7.28 o
   1  -5  10          4.73          3.56         1.56 o
   2  -5  10        174.51        158.14         5.38 o
  -4  -4  10         58.48         45.60         4.28 o
  -3  -4  10        630.19        584.93        18.81 o
  -2  -4  10        239.42        267.52        11.27 o
  -1  -4  10         69.32         78.93         1.76 o
   0  -4  10        408.45        410.19         3.53 o
   1  -4  10         89.57         88.64         2.10 o
   2  -4  10         49.52         54.83         1.69 o
   3  -4  10          2.57          3.22         1.67 o
   4  -4  10        262.46        256.55         6.42 o
  -5  -3  10          6.82          8.14         1.79 o
  -4  -3  10        551.84        445.86        33.01 o
  -3  -3  10        473.32        471.02        12.04 o
  -2  -3  10        112.16        115.86         3.52 o
  -1  -3  10        743.63        766.17         9.46 o
   0  -3  10        423.37        429.41         3.59 o
   1  -3  10         45.21         44.78         2.79 o
   2  -3  10         35.45         36.97         1.60 o
   3  -3  10         37.14         33.83         1.97 o
   4  -3  10        402.30        394.45        18.65 o
   5  -3  10         40.11         40.89         5.73 o
  -6  -2  10        380.30        347.99        10.76 o
  -5  -2  10        341.96        301.42         9.23 o
  -4  -2  10        110.11         94.83         3.96 o
  -3  -2  10         73.60         82.11         2.71 o
  -2  -2  10        936.33        950.75        18.12 o
  -1  -2  10        528.99        523.79         7.18 o
   0  -2  10         58.14         64.05         1.81 o
   1  -2  10        458.76        469.23         9.08 o
   2  -2  10        257.80        277.83         8.07 o
   3  -2  10        349.55        356.84         9.01 o
   4  -2  10         89.11         90.81         4.25 o
   5  -2  10        217.25        199.62         9.12 o
  -6  -1  10         44.01         33.66         3.56 o
  -5  -1  10       1134.41       1010.83        23.62 o
  -4  -1  10         28.73         28.54         1.58 o
  -3  -1  10        412.52        408.24        14.63 o
  -2  -1  10         35.80         32.27         1.57 o
  -1  -1  10         93.83         99.16         2.04 o
   0  -1  10       1107.15       1109.51        25.68 o
   1  -1  10        416.56        476.61         3.39 o
   2  -1  10        135.86        136.98         2.08 o
   3  -1  10        872.67        927.03        21.79 o
   4  -1  10          0.34         -0.46         1.59 o
   5  -1  10        106.10        110.38         6.72 o
   6  -1  10         12.12         13.09         1.40 o
  -6   0  10        362.38        344.39        10.41 o
  -5   0  10       1334.23       1344.63        38.69 o
  -4   0  10         12.48         19.08         2.71 o
  -3   0  10        332.71        330.61         4.28 o
  -2   0  10        168.61        176.75         2.65 o
  -1   0  10        669.62        675.35        13.63 o
   0   0  10        216.64        240.29         5.02 o
   1   0  10        346.29        340.58         6.42 o
   2   0  10       1525.63       1624.33        29.36 o
   3   0  10        405.49        433.81        10.46 o
   4   0  10        626.17        655.78        17.98 o
   5   0  10        175.53        164.37        11.21 o
   6   0  10         74.59         70.45         2.90 o
   7   0  10          0.47          1.95         1.78 o
  -6   1  10        890.96        891.70        34.90 o
  -5   1  10        162.03        183.51         6.10 o
  -4   1  10        585.57        612.81        14.89 o
  -3   1  10        484.16        520.04        12.63 o
  -2   1  10         15.21         19.93         1.56 o
  -1   1  10        338.94        372.77         7.92 o
   0   1  10          1.02          1.85         1.43 o
   1   1  10        776.31        823.18         7.50 o
   2   1  10       1535.64       1610.72        32.60 o
   3   1  10       1960.54       1953.80        67.27 o
   4   1  10       1315.21       1353.75        47.83 o
   5   1  10          0.82          5.18         1.91 o
   6   1  10        339.66        345.39        29.15 o
   7   1  10         14.94         16.63         1.84 o
  -6   2  10        179.66        212.71        13.27 o
  -5   2  10        562.43        580.49         7.19 o
  -4   2  10       1164.55       1240.95        21.07 o
  -3   2  10          1.67          0.76         1.25 o
  -2   2  10        224.04        271.14         4.55 o
  -1   2  10        133.91        131.33         1.90 o
   0   2  10        390.95        431.42        11.44 o
   1   2  10        621.64        621.97        12.14 o
   2   2  10        172.63        181.56         4.47 o
   3   2  10       2321.64       2349.82        88.15 o
   4   2  10         61.53         62.13         2.38 o
   5   2  10       1492.13       1456.56        53.41 o
   6   2  10        474.00        476.98        21.41 o
   7   2  10         53.13         55.57         5.15 o
  -6   3  10         96.35         77.81         2.60 o
  -5   3  10       1300.47       1375.26        48.35 o
  -4   3  10        164.92        179.76         2.74 o
  -3   3  10        191.97        201.22         3.71 o
  -2   3  10       2004.55       2186.81        24.29 o
  -1   3  10        115.94        143.89         1.97 o
   0   3  10        916.46        910.67        19.38 o
   1   3  10        608.59        588.15        17.16 o
   2   3  10        461.86        426.40         7.33 o
   3   3  10        771.94        742.02        24.12 o
   4   3  10       1059.93       1048.45        31.01 o
   5   3  10        894.20        924.80        36.46 o
   6   3  10         12.70         12.53         1.58 o
   7   3  10        936.54        933.14        57.31 o
   8   3  10         63.24         58.75         5.44 o
  -6   4  10        437.08        399.98        15.55 o
  -5   4  10        392.10        381.94         8.75 o
  -4   4  10        267.80        250.99         7.70 o
  -3   4  10        360.25        377.87         7.65 o
  -2   4  10        891.63       1053.78        13.43 o
  -1   4  10       1560.12       1735.26        35.00 o
   0   4  10       1407.35       1437.38        40.70 o
   1   4  10        119.67        130.70         3.26 o
   2   4  10       2163.03       2173.31        64.59 o
   3   4  10         78.05         60.32         2.22 o
   4   4  10       2514.25       2486.68       121.13 o
   5   4  10          1.00          3.74         1.42 o
   6   4  10       1486.98       1520.03        82.54 o
   7   4  10        674.53        699.88        26.39 o
   8   4  10        183.51        169.37        11.31 o
  -6   5  10        437.58        421.66        16.21 o
  -5   5  10         49.22         63.43         2.19 o
  -4   5  10        575.19        547.05         6.75 o
  -3   5  10         10.01          6.28         1.33 o
  -2   5  10         81.11         74.96         3.24 o
  -1   5  10       1394.19       1612.30        20.44 o
   0   5  10          3.04          5.02         1.32 o
   1   5  10       2258.68       2302.48        54.42 o
   2   5  10       1446.19       1452.33        67.06 o
   3   5  10       1671.37       1602.13        77.72 o
   4   5  10        603.24        608.76        26.80 o
   5   5  10        487.87        443.67        17.07 o
   6   5  10       1358.67       1459.78        87.94 o
   7   5  10         24.23         26.42         2.15 o
   8   5  10        863.33        800.16        47.04 o
  -6   6  10        307.10        325.75         9.50 o
  -5   6  10        134.21        120.30         3.10 o
  -4   6  10        378.83        377.68         7.22 o
  -3   6  10         10.69          5.62         1.45 o
  -2   6  10       1066.37       1167.60        12.96 o
  -1   6  10          1.68          6.80         1.30 o
   0   6  10       2243.82       2253.28        37.76 o
   1   6  10       2417.79       2402.04        52.19 o
   2   6  10        134.20        121.67         4.59 o
   3   6  10       1520.84       1451.34        63.56 o
   4   6  10          0.87          2.11         1.84 o
   5   6  10        149.95        136.65        18.81 o
   6   6  10        532.77        533.28        52.70 o
   7   6  10        273.96        257.13        26.11 o
   8   6  10        216.33        200.36        27.37 o
  -5   7  10        862.28        853.46        22.50 o
  -4   7  10         78.51         75.05         2.20 o
  -3   7  10        564.34        545.29         5.48 o
  -2   7  10        944.16        975.94        12.78 o
  -1   7  10        189.85        198.56         2.21 o
   0   7  10       1634.30       1641.42        18.42 o
   1   7  10         67.12         59.03         1.55 o
   2   7  10       2686.03       2638.40        42.71 o
   3   7  10        498.69        477.44        20.10 o
   4   7  10       1299.73       1288.24       101.11 o
   5   7  10          0.84          0.53         1.76 o
   6   7  10         23.46         26.52         6.66 o
   7   7  10        341.01        331.05        64.99 o
   8   7  10          7.38          4.12         2.18 o
  -5   8  10        392.85        403.10         8.83 o
  -4   8  10         69.57         66.79         2.58 o
  -3   8  10       1281.32       1323.78         8.67 o
  -2   8  10        173.01        180.55         3.98 o
  -1   8  10        969.88        910.95         9.44 o
   0   8  10         26.63         28.05         1.45 o
   1   8  10        398.08        398.87        10.91 o
   2   8  10        602.64        619.47         7.00 o
   3   8  10        800.88        860.91        23.37 o
   4   8  10       2541.84       2572.90       244.37 o
   5   8  10         99.63         97.14        16.72 o
   6   8  10        355.97        334.56        28.60 o
   7   8  10        209.88        197.21        14.83 o
   8   8  10        175.76        152.59        11.12 o
  -4   9  10        507.75        499.28        14.51 o
  -3   9  10        425.91        433.52         7.09 o
  -2   9  10        359.40        317.16         3.12 o
  -1   9  10       1179.09       1091.66        13.67 o
   0   9  10        128.53         88.02         2.09 o
   1   9  10        841.48        853.53        14.60 o
   2   9  10        235.14        254.97         5.64 o
   3   9  10       1017.61       1009.48        37.80 o
   4   9  10         88.61         80.75         9.82 o
   5   9  10        511.19        490.64        63.13 o
   6   9  10       1181.46       1199.38       178.96 o
   7   9  10         20.06         24.06         2.63 o
  -4  10  10        200.60        229.27         6.07 o
  -3  10  10        162.25        162.42         2.82 o
  -2  10  10       1601.10       1487.63        11.77 o
  -1  10  10        179.93        167.33         5.32 o
   0  10  10       1674.15       1466.29        38.44 o
   1  10  10         16.99         16.30         1.30 o
   2  10  10        557.32        541.56         9.39 o
   3  10  10        669.35        684.92        17.42 o
   4  10  10        528.39        580.00        45.18 o
   5  10  10        240.65        241.67        22.88 o
   6  10  10         11.64         13.47         2.56 o
   7  10  10        263.00        255.57        35.13 o
  -3  11  10        731.21        679.14        15.68 o
  -2  11  10        284.11        269.41         5.03 o
  -1  11  10        387.45        379.89         5.00 o
   0  11  10       1077.67       1018.95        19.47 o
   1  11  10        167.74        170.65         4.96 o
   2  11  10       1055.42       1008.24        18.46 o
   3  11  10          9.93         15.78         1.87 o
   4  11  10        230.25        231.12        15.86 o
   5  11  10          7.74         11.99         2.56 o
   6  11  10        226.65        218.86        32.89 o
  -2  12  10         14.82         18.02         1.69 o
  -1  12  10        865.79        795.55        14.20 o
   0  12  10         13.96         18.11         1.67 o
   1  12  10        641.72        641.78        14.30 o
   2  12  10        306.29        304.58         6.99 o
   3  12  10         89.21         79.98         2.22 o
   4  12  10        243.39        238.84        16.07 o
   5  12  10          0.59          1.21         2.38 o
   6  12  10        136.75        120.16         6.97 o
   0  13  10        276.72        244.44         2.89 o
   1  13  10        385.18        390.71         7.85 o
   2  13  10          4.31          1.13         1.68 o
   3  13  10        444.08        381.71        17.98 o
   4  13  10         70.70         68.67         7.57 o
  -3  -4  11        400.56        341.51        17.90 o
  -2  -4  11         28.26         32.72         1.96 o
  -1  -4  11        189.85        179.48         4.37 o
   0  -4  11         14.39         10.76         1.50 o
   1  -4  11        433.39        393.14         3.12 o
   2  -4  11         49.58         55.25         1.91 o
  -4  -3  11        212.78        177.00        11.69 o
  -3  -3  11          1.48          1.71         1.39 o
  -2  -3  11        978.59        952.62         8.50 o
  -1  -3  11        248.76        268.61         6.99 o
   0  -3  11        118.53        121.94         2.30 o
   1  -3  11         70.54         77.82         2.66 o
   2  -3  11        519.70        520.59        11.50 o
   3  -3  11         71.22         68.22         2.58 o
  -5  -2  11        493.39        392.00        22.79 o
  -4  -2  11          5.92          0.98         1.57 o
  -3  -2  11        898.87        883.90        22.86 o
  -2  -2  11        525.42        543.57         7.85 o
  -1  -2  11        272.79        267.91         5.53 o
   0  -2  11       1516.84       1626.26        18.13 o
   1  -2  11          4.81          5.03         1.44 o
   2  -2  11        311.32        340.97         6.30 o
   3  -2  11        113.36        121.31         3.07 o
   4  -2  11        538.71        489.64        23.21 o
  -5  -1  11        206.27        193.48        11.57 o
  -4  -1  11        317.72        291.85        15.71 o
  -3  -1  11        751.59        757.78        18.10 o
  -2  -1  11        116.96        108.90         6.06 o
  -1  -1  11       1882.72       2007.81        52.28 o
   0  -1  11        252.40        287.59         6.65 o
   1  -1  11        842.25        953.27        12.81 o
   2  -1  11        273.43        282.35         7.11 o
   3  -1  11        153.04        174.06         2.88 o
   4  -1  11         85.52         79.88         3.31 o
   5  -1  11         55.29         59.81         5.11 o
  -5   0  11          7.28          7.37         1.75 o
  -4   0  11        600.77        573.40        21.96 o
  -3   0  11         27.18         31.21         1.60 o
  -2   0  11        730.89        796.60        15.70 o
  -1   0  11        492.98        487.82         5.83 o
   0   0  11        444.97        449.88         9.59 o
   1   0  11       2064.45       2164.55        43.75 o
   2   0  11         17.67         20.56         1.58 o
   3   0  11        673.24        676.78        16.34 o
   4   0  11         29.64         20.01         1.67 o
   5   0  11          3.20          4.41         1.76 o
   6   0  11         77.70         60.08         3.09 o
  -6   1  11        235.35        220.52         2.63 o
  -5   1  11        432.43        417.83        17.73 o
  -4   1  11        556.75        544.55         9.20 o
  -3   1  11        163.55        184.75         2.30 o
  -2   1  11        427.32        418.34         5.91 o
  -1   1  11         49.27         50.65         1.77 o
   0   1  11       2465.30       2509.08        36.27 o
   1   1  11         65.25         77.48         1.85 o
   2   1  11        672.23        710.84         9.21 o
   3   1  11       1355.18       1277.44        37.47 o
   4   1  11          0.94          2.04         1.62 o
   5   1  11        520.35        495.42        27.28 o
   6   1  11         12.16         12.43         2.33 o
  -6   2  11         59.66         52.49         3.47 o
  -5   2  11       1015.43       1003.14        36.24 o
  -4   2  11        126.48        125.67         3.07 o
  -3   2  11        616.48        673.89        12.37 o
  -2   2  11        450.22        453.85         7.75 o
  -1   2  11        612.27        649.16        20.97 o
   0   2  11        314.69        317.40        10.66 o
   1   2  11        476.44        457.28        10.16 o
   2   2  11       1101.54       1096.43        46.38 o
   3   2  11         88.98         87.99         3.84 o
   4   2  11        389.03        386.72        13.36 o
   5   2  11        624.23        617.93        25.36 o
   6   2  11         28.01         29.58         3.09 o
   7   2  11        175.98        158.73        12.65 o
  -6   3  11        673.14        613.32        15.32 o
  -5   3  11        181.55        191.41         5.70 o
  -4   3  11        649.24        656.46        12.51 o
  -3   3  11        836.78        904.67         4.05 o
  -2   3  11        825.33        835.10        14.95 o
  -1   3  11        469.80        524.88        12.25 o
   0   3  11          0.05         -0.16         1.49 o
   1   3  11        888.42        873.55        27.20 o
   2   3  11          5.29          5.24         1.36 o
   3   3  11        118.73        116.08         4.24 o
   4   3  11        638.59        586.35        27.97 o
   5   3  11          1.29          1.88         1.51 o
   6   3  11        776.16        753.58        42.77 o
   7   3  11        207.79        192.88        10.94 o
  -6   4  11        394.60        377.09        10.17 o
  -5   4  11        370.48        339.89        12.70 o
  -4   4  11       1674.01       1808.51        37.11 o
  -3   4  11         14.57         18.11         1.69 o
  -2   4  11          5.59         12.69         1.41 o
  -1   4  11        670.73        691.23        21.42 o
   0   4  11        148.07        162.16         6.09 o
   1   4  11         53.04         45.38         2.34 o
   2   4  11        194.73        198.03         7.67 o
   3   4  11        298.33        291.03        16.23 o
   4   4  11         25.93         24.61         1.55 o
   5   4  11       1029.55       1017.58        58.65 o
   6   4  11       1100.90       1131.47        70.67 o
   7   4  11          2.86          3.05         1.89 o
  -5   5  11        711.85        702.12        28.45 o
  -4   5  11         98.24        112.15         2.08 o
  -3   5  11       1002.73       1137.25        14.36 o
  -2   5  11        508.80        554.59        13.32 o
  -1   5  11        129.42        179.32         3.76 o
   0   5  11       1047.48       1112.41        39.34 o
   1   5  11         68.67         55.43         2.63 o
   2   5  11         11.32         14.90         1.42 o
   3   5  11          4.69          2.70         1.30 o
   4   5  11         44.45         45.69         1.90 o
   5   5  11       1098.17       1029.55        51.90 o
   6   5  11         11.76         13.03         1.61 o
   7   5  11        983.89        952.05        35.18 o
  -5   6  11        406.71        405.67         6.76 o
  -4   6  11        357.92        377.73         6.96 o
  -3   6  11        886.54        948.56        11.65 o
  -2   6  11          3.33          4.31         1.64 o
  -1   6  11       1202.32       1303.72        13.05 o
   0   6  11       1254.80       1233.80        34.58 o
   1   6  11         99.01        103.11         2.04 o
   2   6  11        525.24        493.96        12.41 o
   3   6  11        608.76        546.82        20.33 o
   4   6  11         93.18         82.65         2.93 o
   5   6  11         50.88         56.49         2.49 o
   6   6  11        203.12        206.10        16.46 o
   7   6  11        854.51        837.76        31.70 o
  -5   7  11         75.78         80.38         2.12 o
  -4   7  11        706.91        726.10        15.29 o
  -3   7  11        138.51        137.67         2.26 o
  -2   7  11        519.96        533.84         5.42 o
  -1   7  11       1189.81       1227.16        17.70 o
   0   7  11         49.55         52.72         2.36 o
   1   7  11        788.62        807.85        12.65 o
   2   7  11        847.44        816.67        24.25 o
   3   7  11         13.66         14.93         1.44 o
   4   7  11       1137.95       1094.18       107.68 o
   5   7  11        330.45        306.97        36.97 o
   6   7  11        191.48        192.69        14.61 o
   7   7  11         21.23         18.21         2.73 o
  -4   8  11        598.27        571.15        23.57 o
  -3   8  11          1.72          2.39         1.45 o
  -2   8  11        689.71        721.06        13.16 o
  -1   8  11         69.58         78.28         2.00 o
   0   8  11       1152.56       1192.17        16.97 o
   1   8  11        318.90        325.59         2.56 o
   2   8  11         97.41        113.77         5.19 o
   3   8  11        630.78        598.64        18.05 o
   4   8  11        799.13        795.42        80.82 o
   5   8  11       1071.06       1079.97        74.92 o
   6   8  11        182.76        178.22        18.71 o
   7   8  11        207.97        187.44        17.13 o
  -4   9  11        169.76        161.65         2.31 o
  -3   9  11        264.62        291.11         4.00 o
  -2   9  11        672.65        688.65         7.68 o
  -1   9  11         45.89         40.24         1.56 o
   0   9  11        955.90        881.96         7.71 o
   1   9  11        132.01        111.68         3.56 o
   2   9  11        516.77        512.89        11.93 o
   3   9  11       1225.82       1220.39        33.79 o
   4   9  11        345.60        356.39        14.92 o
   5   9  11       1042.45        984.87        85.13 o
   6   9  11         65.55         60.09         9.32 o
   7   9  11        263.77        261.70        43.64 o
  -3  10  11        544.36        525.42         8.26 o
  -2  10  11         33.12         37.95         1.65 o
  -1  10  11        253.00        260.91         3.29 o
   0  10  11        426.55        401.85        11.45 o
   1  10  11        435.12        399.75         9.13 o
   2  10  11        397.62        391.25         8.66 o
   3  10  11          0.19          1.54         1.69 o
   4  10  11       1264.85       1225.57       104.70 o
   5  10  11        349.63        335.16        25.00 o
   6  10  11        424.93        408.45        58.84 o
  -2  11  11        184.38        163.76         2.34 o
  -1  11  11        574.70        553.13        16.14 o
   0  11  11          0.22         -0.04         1.36 o
   1  11  11        125.96        123.76         3.41 o
   2  11  11          4.30          5.18         1.32 o
   3  11  11        437.43        454.72        16.18 o
   4  11  11        714.90        779.95        81.18 o
   5  11  11        316.30        309.18        53.81 o
   6  11  11        546.88        538.41       110.00 o
  -1  12  11        213.95        193.03         6.30 o
   0  12  11        270.20        258.66        11.00 o
   1  12  11        211.62        202.29         6.74 o
   2  12  11         60.50         48.70         1.91 o
   3  12  11        516.26        530.87        12.54 o
   4  12  11         19.71         16.04         2.56 o
   5  12  11        523.69        482.08        60.25 o
   2  13  11        388.13        358.76        17.11 o
   3  13  11        192.96        176.82         8.72 o
  -2  -3  12          2.75          4.37         1.79 o
  -1  -3  12         81.79         87.56         2.11 o
   0  -3  12          1.29          3.83         2.00 o
   1  -3  12         15.66         20.74         1.89 o
  -3  -2  12        104.54        100.69         4.15 o
  -2  -2  12        296.12        267.14         7.83 o
  -1  -2  12        340.35        393.03         9.26 o
   0  -2  12          9.39         11.25         1.70 o
   1  -2  12          8.57         11.66         1.67 o
   2  -2  12          8.71          6.10         1.86 o
   3  -2  12         69.70         64.09         2.06 o
  -4  -1  12        351.09        301.64        15.27 o
  -3  -1  12         99.88         98.64         2.49 o
  -2  -1  12        784.62        806.00        17.47 o
  -1  -1  12        126.02        128.52         2.02 o
   0  -1  12        239.32        239.15         4.07 o
   1  -1  12        139.62        143.57         3.64 o
   2  -1  12          0.06         -0.10         1.69 o
   3  -1  12        113.28        114.04         3.87 o
   4  -1  12         24.91         16.99         1.75 o
  -4   0  12         29.62         33.07         3.87 o
  -3   0  12        486.49        474.05        16.26 o
  -2   0  12        233.16        237.18         7.02 o
  -1   0  12        206.42        209.86         6.09 o
   0   0  12        766.67        805.67        14.43 o
   1   0  12         82.72         81.91         2.87 o
   2   0  12         43.12         42.84         1.89 o
   3   0  12        688.01        676.90         6.50 o
   4   0  12        293.23        260.42        11.88 o
   5   0  12        202.65        185.32        10.30 o
  -5   1  12         86.32         87.75         4.14 o
  -4   1  12        235.72        238.35         7.09 o
  -3   1  12        350.78        363.66         2.93 o
  -2   1  12         72.20         81.11         3.22 o
  -1   1  12       1499.89       1622.25        41.37 o
   0   1  12        234.68        237.13         5.03 o
   1   1  12        275.79        291.11         4.92 o
   2   1  12       1178.20       1279.12        18.84 o
   3   1  12        141.57        144.50         4.33 o
   4   1  12        504.39        477.09        25.07 o
   5   1  12         74.18         71.86         4.35 o
  -5   2  12          8.69          7.51         1.72 o
  -4   2  12        278.72        296.02         4.63 o
  -3   2  12        247.08        246.16        11.46 o
  -2   2  12          0.54          4.89         1.48 o
  -1   2  12       1318.89       1441.20        33.43 o
   0   2  12        473.94        543.40        16.88 o
   1   2  12       1668.67       1781.08        47.89 o
   2   2  12        445.80        453.88         8.79 o
   3   2  12        375.08        401.33         3.05 o
   4   2  12        785.49        768.71        43.13 o
   5   2  12         99.39        103.70         7.31 o
   6   2  12        194.10        178.28         9.10 o
  -5   3  12        295.62        289.19         9.46 o
  -4   3  12        595.17        633.33         8.97 o
  -3   3  12         72.73         57.45         3.97 o
  -2   3  12          1.49          5.80         1.37 o
  -1   3  12        723.55        722.91        14.08 o
   0   3  12        250.14        280.33         5.66 o
   1   3  12        383.46        389.53         7.83 o
   2   3  12        311.65        327.64        14.13 o
   3   3  12       2744.35       2671.07        91.76 o
   4   3  12          1.06          1.73         1.43 o
   5   3  12        623.82        593.89        30.26 o
   6   3  12         99.98         84.67         5.55 o
  -5   4  12        458.09        469.54        11.36 o
  -4   4  12         27.35         28.62         3.20 o
  -3   4  12        318.40        334.66         8.63 o
  -2   4  12        243.45        248.42         6.48 o
  -1   4  12         64.19         56.97         3.14 o
   0   4  12        106.28        116.87         2.44 o
   1   4  12         14.88         17.22         1.81 o
   2   4  12       1313.03       1336.52        42.04 o
   3   4  12        256.45        252.22        10.10 o
   4   4  12       1328.87       1274.35        71.56 o
   5   4  12       1054.51        962.01        56.89 o
   6   4  12         47.90         43.94         1.98 o
  -5   5  12          0.50          2.71         1.56 o
  -4   5  12        507.15        481.69        14.25 o
  -3   5  12        658.69        680.78        14.26 o
  -2   5  12         11.70         11.24         1.63 o
  -1   5  12        584.50        649.38        13.09 o
   0   5  12        152.51        150.34         4.60 o
   1   5  12        522.01        513.14        18.29 o
   2   5  12        763.49        802.90        33.20 o
   3   5  12        609.15        589.75        24.49 o
   4   5  12        992.93        946.79        47.77 o
   5   5  12        392.40        357.05        18.95 o
   6   5  12        404.14        422.81        21.59 o
   7   5  12        329.09        300.65        19.77 o
  -4   6  12        514.92        501.50        21.48 o
  -3   6  12         21.77         30.11         2.44 o
  -2   6  12        874.57        910.17        16.62 o
  -1   6  12       1140.53       1231.63        20.45 o
   0   6  12         58.64         64.76         2.07 o
   1   6  12       1210.50       1268.44        48.39 o
   2   6  12        254.38        251.91         8.39 o
   3   6  12       1081.17       1041.72        39.97 o
   4   6  12          5.19          7.55         1.72 o
   5   6  12       2154.69       2033.59       106.20 o
   6   6  12          3.06          4.18         2.11 o
   7   6  12        225.38        208.03        26.39 o
  -4   7  12        159.22        162.76         3.26 o
  -3   7  12        253.59        230.70         4.19 o
  -2   7  12       1007.36       1113.43        29.20 o
  -1   7  12         13.99         14.09         1.28 o
   0   7  12       1346.01       1392.24        51.18 o
   1   7  12        565.82        582.70        16.20 o
   2   7  12        387.84        372.39        12.65 o
   3   7  12        736.07        740.47        21.87 o
   4   7  12        134.64        121.40         2.82 o
   5   7  12        938.94        953.47        79.19 o
   6   7  12        434.84        420.81        45.42 o
   7   7  12        833.73        823.69       133.21 o
  -4   8  12         10.94         16.42         1.91 o
  -3   8  12        473.66        476.97         3.29 o
  -2   8  12         47.32         53.31         1.60 o
  -1   8  12       1151.32       1147.08        28.00 o
   0   8  12        792.82        757.18        12.57 o
   1   8  12        442.02        386.20         8.01 o
   2   8  12       1386.94       1354.49        49.55 o
   3   8  12         55.16         53.26         1.95 o
   4   8  12        716.35        713.28        49.66 o
   5   8  12         40.11         46.13         9.03 o
   6   8  12        236.31        218.76        25.63 o
  -3   9  12        429.98        437.19         4.68 o
  -2   9  12        162.57        150.53         2.48 o
  -1   9  12        750.13        743.26        12.21 o
   0   9  12         14.06         12.88         1.41 o
   1   9  12       2083.74       1872.63        27.95 o
   2   9  12        368.24        345.55         8.37 o
   3   9  12        423.51        401.05        11.37 o
   4   9  12        802.41        789.04        56.09 o
   5   9  12          5.28          1.35         2.08 o
   6   9  12        175.63        178.22        20.09 o
  -2  10  12        608.76        569.59         4.89 o
  -1  10  12        169.45        154.57         2.87 o
   0  10  12        235.54        213.94         2.44 o
   1  10  12        410.19        382.87         3.98 o
   2  10  12        143.10        136.47         5.37 o
   3  10  12       1300.24       1294.62        36.34 o
   4  10  12        180.52        178.33        20.08 o
   5  10  12        275.65        257.86        29.88 o
   6  10  12        167.45        153.53        19.71 o
  -1  11  12          1.53          2.75         1.49 o
   0  11  12        256.26        233.02         8.81 o
   1  11  12         10.28          8.45         1.43 o
   2  11  12        462.63        471.29        21.80 o
   3  11  12         25.42         28.26         2.02 o
   4  11  12        262.74        259.51        12.70 o
   5  11  12        385.90        393.72        73.42 o
   0  12  12        140.18        121.32         7.28 o
   1  12  12         73.69         62.08         2.47 o
   2  12  12          5.53          3.67         1.55 o
   3  12  12        133.96        132.39         3.69 o
   4  12  12        343.12        303.78         9.98 o
  -2  -1  13         86.70        105.57         2.65 o
  -1  -1  13        129.56        129.35         2.23 o
   0  -1  13        242.68        260.82         3.89 o
   1  -1  13        186.38        197.01         2.68 o
   2  -1  13        278.15        284.41         2.98 o
  -3   0  13        398.35        428.51        11.70 o
  -2   0  13        193.87        195.22         5.46 o
  -1   0  13        724.53        760.47        10.74 o
   0   0  13         26.60         33.11         1.80 o
   1   0  13        535.92        571.71        13.08 o
   2   0  13          4.46          8.59         1.54 o
   3   0  13        220.20        232.87         8.11 o
  -3   1  13          1.47          2.14         1.79 o
  -2   1  13       1014.15       1055.36        18.11 o
  -1   1  13        718.92        757.81        24.94 o
   0   1  13        928.66        930.42        24.26 o
   1   1  13        688.59        719.89        10.77 o
   2   1  13         42.90         38.91         1.76 o
   3   1  13        112.98        105.66         3.17 o
   4   1  13          5.39          3.72         1.65 o
  -4   2  13        186.65        167.71         5.82 o
  -3   2  13        540.65        557.39        11.69 o
  -2   2  13        246.93        225.06         7.00 o
  -1   2  13         39.12         41.49         1.92 o
   0   2  13       1819.43       1882.80        62.19 o
   1   2  13         42.40         57.08         3.06 o
   2   2  13        877.30        922.21        14.96 o
   3   2  13         97.31        106.62         3.96 o
   4   2  13         67.27         67.96         6.71 o
   5   2  13         63.71         59.46         5.65 o
  -4   3  13          2.01          2.39         1.74 o
  -3   3  13        758.73        697.76        12.14 o
  -2   3  13         14.91         10.43         1.59 o
  -1   3  13         59.60         55.63         2.21 o
   0   3  13        376.86        433.17        15.26 o
   1   3  13        961.89        912.41        20.05 o
   2   3  13        663.09        688.87        14.11 o
   3   3  13          0.13          0.86         1.58 o
   4   3  13        314.89        290.19        22.12 o
   5   3  13        134.73        126.73        10.26 o
  -4   4  13        580.18        541.71         9.14 o
  -3   4  13        589.44        557.82        16.22 o
  -2   4  13         71.09         80.40         2.47 o
  -1   4  13        262.20        262.44         9.91 o
   0   4  13         88.40         86.45         4.14 o
   1   4  13       1081.63       1144.99        36.42 o
   2   4  13          1.89          0.75         1.45 o
   3   4  13        657.36        639.13        23.61 o
   4   4  13        413.34        382.30        35.32 o
   5   4  13          5.79          6.09         1.64 o
  -4   5  13        841.68        844.42        17.55 o
  -3   5  13         83.18         97.21         2.38 o
  -2   5  13        611.20        618.42        11.69 o
  -1   5  13        225.01        212.57         8.88 o
   0   5  13        347.77        404.69        12.32 o
   1   5  13        104.78        100.97         1.96 o
   2   5  13        529.10        539.75        27.38 o
   3   5  13        336.95        331.02         5.03 o
   4   5  13          0.39          0.01         1.57 o
   5   5  13        385.57        370.11        16.50 o
   6   5  13          1.35          0.86         2.07 o
  -3   6  13       1129.58       1141.02        10.58 o
  -2   6  13        563.20        571.24        13.65 o
  -1   6  13         14.66         24.83         1.79 o
   0   6  13        522.44        542.83        12.75 o
   1   6  13         72.56         86.10         2.00 o
   2   6  13        265.10        246.14        11.73 o
   3   6  13          0.24          2.06         1.55 o
   4   6  13        122.67        117.21         5.29 o
   5   6  13        319.92        287.94         5.58 o
   6   6  13        402.33        353.79        40.86 o
  -3   7  13        696.18        709.23         3.89 o
  -2   7  13          8.31          5.92         2.05 o
  -1   7  13        921.37        930.83        10.75 o
   0   7  13        233.09        235.87         2.41 o
   1   7  13        534.35        522.76        15.15 o
   2   7  13         60.48         54.78         1.69 o
   3   7  13         54.90         58.56         1.92 o
   4   7  13        279.93        250.72         7.04 o
   5   7  13          0.92          1.61         1.91 o
   6   7  13        798.75        701.42        26.97 o
  -3   8  13          7.71          6.84         1.60 o
  -2   8  13        623.63        616.78         8.61 o
  -1   8  13        433.80        447.74         8.78 o
   0   8  13         68.07         69.31         2.70 o
   1   8  13       1411.37       1308.21        51.53 o
   2   8  13          1.04          0.88         1.40 o
   3   8  13        123.19        114.67         3.60 o
   4   8  13        220.23        216.84        28.94 o
   5   8  13        276.95        292.20        20.23 o
   6   8  13        315.91        307.52        31.07 o
  -2   9  13        463.96        473.57        10.94 o
  -1   9  13         39.55         29.10         1.88 o
   0   9  13        715.04        702.27        18.13 o
   1   9  13        490.37        434.58        13.19 o
   2   9  13        144.79        127.35         7.14 o
   3   9  13        623.05        599.17        23.12 o
   4   9  13         80.15         59.68         5.04 o
   5   9  13        339.74        321.07        30.16 o
  -1  10  13        245.54        222.23         6.96 o
   0  10  13        550.13        545.78        16.56 o
   1  10  13         37.58         38.91         1.81 o
   2  10  13        628.37        590.82        23.15 o
   3  10  13        301.80        291.02         6.73 o
   4  10  13        117.23        118.92         6.90 o
   5  10  13        587.14        545.61        65.69 o
   0  11  13          7.29          5.07         1.47 o
   1  11  13        173.99        153.03         5.08 o
   2  11  13        141.84        145.37         2.42 o
   3  11  13         13.83         14.84         2.47 o
   4  11  13       1083.81       1049.10        89.45 o
  -1   1  14          1.00          5.41         3.12 o
   0   1  14        820.95        860.19         5.24 o
   1   1  14          0.66          0.55         1.51 o
   2   1  14        158.04        156.43         2.43 o
  -2   2  14        132.71        121.83         3.71 o
  -1   2  14        213.42        249.64         9.06 o
   0   2  14        287.07        295.21         8.68 o
   1   2  14        123.94        132.43         4.22 o
   2   2  14        118.87        115.28         4.48 o
   3   2  14         16.63         20.82         2.06 o
  -2   3  14        734.94        712.13        26.81 o
  -1   3  14         85.11         83.36         3.73 o
   0   3  14        131.06        154.31         2.83 o
   1   3  14        455.10        483.72        11.41 o
   2   3  14          0.08          0.04         1.61 o
   3   3  14        364.22        360.44        13.49 o
   4   3  14         39.46         31.34         5.23 o
  -2   4  14        524.32        495.30        16.36 o
  -1   4  14         22.21         28.81         1.74 o
   0   4  14       1025.41       1073.19         9.50 o
   1   4  14         88.81         91.26         4.74 o
   2   4  14        611.30        622.09        15.13 o
   3   4  14        668.66        631.99        24.38 o
   4   4  14          0.84         -0.40         1.82 o
  -2   5  14        101.08         96.51         5.70 o
  -1   5  14        317.50        326.60        13.84 o
   0   5  14        304.39        307.72         9.79 o
   1   5  14        229.01        231.75         6.59 o
   2   5  14        875.64        875.15        37.98 o
   3   5  14         82.33         85.34         2.75 o
   4   5  14        341.69        262.74        36.02 o
  -2   6  14          8.80          8.45         1.66 o
  -1   6  14        491.14        491.77        19.83 o
   0   6  14          6.54          8.81         1.68 o
   1   6  14        478.41        464.32        12.38 o
   2   6  14          8.54         10.59         1.57 o
   3   6  14        434.07        417.30        14.20 o
   4   6  14        408.27        368.19        36.06 o
   5   6  14          0.20         -0.08         1.65 o
  -2   7  14        378.61        377.46         4.72 o
  -1   7  14        286.72        290.45         2.78 o
   0   7  14        204.74        205.87         4.27 o
   1   7  14        387.48        398.26        12.00 o
   2   7  14        710.29        653.56        32.13 o
   3   7  14        625.94        587.81        24.78 o
   4   7  14          0.50          0.60         1.67 o
  -1   8  14         18.49         15.15         1.68 o
   0   8  14        453.72        466.65         8.19 o
   1   8  14         56.19         49.39         1.77 o
   2   8  14        806.17        740.04        39.07 o
   3   8  14         85.70         80.84         2.98 o
   4   8  14        415.66        363.95        12.28 o
  -1   9  14        603.99        605.29        18.48 o
   0   9  14        430.42        416.15         7.35 o
   1   9  14         96.59         92.25         3.44 o
   2   9  14        464.28        406.31        12.67 o
   3   9  14         19.74         19.53         1.63 o
   4   9  14        265.75        250.45        20.20 o
   1  10  14        765.17        720.22         9.77 o
   2  10  14        145.46        134.13         2.69 o
   3  10  14        212.19        191.93        13.71 o
   0   4  15         96.62         99.76         2.99 o
   1   4  15        390.84        392.08        14.20 o
   0   5  15        353.08        351.64         6.91 o
   1   5  15        522.91        539.75        22.71 o
   2   5  15          4.98          2.37         1.80 o
   0   6  15        571.16        577.22         8.90 o
   1   6  15          9.68          8.13         1.84 o
   2   6  15        601.81        558.81         8.97 o
   1   7  15        208.69        222.91         4.68 o
   2   7  15        638.89        583.02        27.58 o
                                                
